# Supplementary material for: Systematic Dissection of the Sequence Determinants of Gene 3’ End Mediated Expression Control
Source: PLoS Genet. 2015 Apr 15;11(4):e1005147. doi: 10.1371/journal.pgen.1005147 (PMC4398552; doi:10.1371/journal.pgen.1005147)
Supplement: S1 Table — Backbone 3’ end sequences used for creation of synthetic and mutated sequences. (XLSX) [file pgen.1005147.s017.xlsx]

## Sheet: Supplementary_TableXX_contexts
Name	Type	SubType	Sequence
His3Rv80	Context	His3Rv80	<<<<<<<<<<<<<<<<<<<GCTCATTTTTTAGTATATTCTTCGAAGAAATCACATTACTTTATATAATGTATAATTCATTATGTGATAATGCCAATCGCTTCCGCTAGGTGGCGCTTTCTT----------->>>>>>>>>>>>>>>>>>
His3Rv50	Context	His3Rv50	<<<<<<<<<<<<<<<<<<<TCACATTACTTTATATAATGTATAATTCATTATGTGATAATGCCAATCGCTTCCGCTAGGTGGCGCTTTCTTCCCTTCCTTTCTCGCCACGTTCGCCGGCTT----------->>>>>>>>>>>>>>>>>>
His3Rv43	Context	His3Rv43	<<<<<<<<<<<<<<<<<<<ATTACTTTATATAATGTATAATTCATTATGTGATAATGCCAATCGCTTCCGCTAGGTGGCGCTTTCTTCCCTTCCTTTCTCGCCACGTTCGCCGGCTTTCCC----------->>>>>>>>>>>>>>>>>>
His3Rv50AfterTerm	Context	His3Rv50AfterTerm	<<<<<<<<<<<<<<<<<<<ATCTTGCCTGCTCATTTTTTAGTATATTCTTCGAAGAAATCACATTACTTTATATAATGTATAATTCATTATGTGATAATGCCAATCGCTTCCGCTAGGTGG----------->>>>>>>>>>>>>>>>>>
His3Rv43AfterTerm	Context	His3Rv43AfterTerm	<<<<<<<<<<<<<<<<<<<TGCCTGCTCATTTTTTAGTATATTCTTCGAAGAAATCACATTACTTTATATAATGTATAATTCATTATGTGATAATGCCAATCGCTTCCGCTAGGTGGCGCT----------->>>>>>>>>>>>>>>>>>
His3RvCDSCorePromoter	Context	His3RvCDSCorePromoter	<<<<<<<<<<<<<<<<<<<TCATTTGTAATACGCTTTACTAGGGCTTTCTGCTCTGTCATCTTTGCCTTCGTTTATCTTGCCTGCTCATTTTTTAGTATATTCTTCGAAGAAATCACATTA----------->>>>>>>>>>>>>>>>>>
RBPStemLoop1	Context	RBPStemLoop1	<<<<<<<<<<<<<<<<<<<CTAGACTTTGCCAACGCGTTACTTGGTACAAAAACTAGGTAACGCGTTGGCAAAGTCTACTTCTATATAACTGTCTAGAAATAAAGAGTATCATCTTTCAAA----------->>>>>>>>>>>>>>>>>>
RBPStemLoop2	Context	RBPStemLoop2	<<<<<<<<<<<<<<<<<<<TAGTCACTGAGTTCACATGGCTTATGGTTTAAACCGTAAGCCATGTGAACTCAGTGACTTCACTATATAACTGTCTAGAAATAAAGAGTATCATCTTTCAAA----------->>>>>>>>>>>>>>>>>>
RBPStemLoop3	Context	RBPStemLoop3	<<<<<<<<<<<<<<<<<<<TCCATCACGAGAAGTTCAAGCTGTTTCCTTAGTAAAGAAGCTTGAACTTCTCGTGATGCTTACTATATAACTGTCTAGAAATAAAGAGTATCATCTTTCAAA----------->>>>>>>>>>>>>>>>>>
CYC1_wt	Context	CYC1_wt	<<<<<<<<<<<<<<<<<<<ACCGAAAAGGAAGGAGTTAGACAACCTGAAGTCTAGGTCCCTATTTATTTTTTTTAATAGTTATGTTAGTATTAAGAACGTTATTTATATTTCAAATTTTTC----------->>>>>>>>>>>>>>>>>>
CYC1_512_mut	Context	CYC1_512_mut	<<<<<<<<<<<<<<<<<<<GTCACGCTTACATTCACGCCCTCCTCCCACATCCGCTCTAACCGAAAAGGAAGGAGTTAGACAACCTGAAGTCTAGGTCCCTATTTATATTTCAAATTTTTC----------->>>>>>>>>>>>>>>>>>
CYC1_synth_t	Context	CYC1_synth_t	<<<<<<<<<<<<<<<<<<<TAACCGAAAAGGAAGGAGTTAGACAACCTGAAGTCTAGGTCCCTATATAACTGTCTAGAAATAAAGAGTATCATCTTTCAAATTTTTCTTTTTTTTCTGTAC----------->>>>>>>>>>>>>>>>>>
CYC1_synth_insert	Insert150_131	CYC1_synth_instert	<<<<<<<<<<<<<<<<<<<ATGTCACGCTTACATTCACGCCCTCCTCCCACATCCGCTCTAACCGAAAAGGAAGGAGTTAGACAACCTGAAGTCTAGGTCCCACTGTCTAGAGAGTATCATCTTTTTCTTTTTTTTCTGTAC----------->>>>>>>>>>>>>>>>>>
CYC1_synth_insert_pad	Insert150_131	CYC1_synth_instert_pad	<<<<<<<<<<<<<<<<<<<ATGTCACGCTTACATTCACGCCCTCCTCCCACATCCGCTCTAACCGAAAAGGAAGGAGTTAGACAACCTGAAGTCTAGGTCCCTGTCTAGAGTATCATTTTTCTTTTTTTTCTGTAC----------->>>>>>>>>>>>>>>>>>
term_ins_YGR062C	Insert150_131	term_ins_YGR062C	<<<<<<<<<<<<<<<<<<<++++++++++++GTGAAGCTGACGCATAGATAGGAATTCTACATCAGCTTGTACAAAAATGACTTTCAATATCCTTCAACCGTTCCTGACTCTTTCCTGCTG----------->>>>>>>>>>>>>>>>>>
term_ins_one_YGR062C	Insert150_131	term_ins_one_YGR062C	<<<<<<<<<<<<<<<<<<<++++++GTGAAGCTGACGCATAGATAGGAATTCTACATCAGCTTGTACAAAAATGACTTTCAATATCCTTCAACCGTTCCTGACTCTTTCCTGCTGACCCGT----------->>>>>>>>>>>>>>>>>>
term_ins_pad_YGR062C	Insert150_131	term_ins_pad_YGR062C	<<<<<<<<<<<<<<<<<<<++++++++++++++++GTGAAGCTGACGCATAGATAGGTTCTACATCAGCTTGTAAAAATGACTTTCAATATCCTTCAACCGTTCCTGACTCTTTCCTGCTG----------->>>>>>>>>>>>>>>>>>
term_ins_pad_YGR062C_one	Insert150_131	term_ins_pad_YGR062C_one	<<<<<<<<<<<<<<<<<<<++++++++GTGAAGCTGACGCATAGATAGGTTCTACATCAGCTTGTAAAAATGACTTTCAATATCCTTCAACCGTTCCTGACTCTTTCCTGCTGACCCGTTT----------->>>>>>>>>>>>>>>>>>
term_null_YGR062C	Context	term_null_YGR062C	<<<<<<<<<<<<<<<<<<<GTGAAGCTGACGCATAGATAGGAATTCTACATCAGCTTGTACAAAAATGACTTTCAATATCCTTCAACCGTTCCTGACTCTTTCCTGCTGACCCGTTTTTCC----------->>>>>>>>>>>>>>>>>>
term_full_YGR062C	Context	term_full_YGR062C	<<<<<<<<<<<<<<<<<<<GTGAAGCTGACGCATAGATAGGATATGTAATTCTACATCAGCTTGTAAATAAACAAAAATGACTTTCAATATCCTTCAACCGTTCCTGACTCTTTCCTGCTG----------->>>>>>>>>>>>>>>>>>
term_ins_YDR286C	Insert150_131	term_ins_YDR286C	<<<<<<<<<<<<<<<<<<<++++++++++++CCTCTTTTGTTTTTACTAGAGTTACAACACTGTAAATATTTATAAGCTATGAATAAGCCTCCTATATCTACGCTAATTTTACTATGCATA----------->>>>>>>>>>>>>>>>>>
term_ins_one_YDR286C	Insert150_131	term_ins_one_YDR286C	<<<<<<<<<<<<<<<<<<<++++++CCTCTTTTGTTTTTACTAGAGTTACAACACTGTAAATATTTATAAGCTATGAATAAGCCTCCTATATCTACGCTAATTTTACTATGCATACTTCTT----------->>>>>>>>>>>>>>>>>>
term_ins_pad_YDR286C	Insert150_131	term_ins_pad_YDR286C	<<<<<<<<<<<<<<<<<<<++++++++++++++++CCTCTTTTGTTTTTACTAGAGTTACAACACTGTAAATATTTATAAGCTATGAATAACTTATATCTACGCTAATTTTACTATGCATA----------->>>>>>>>>>>>>>>>>>
term_ins_pad_YDR286C_one	Insert150_131	term_ins_pad_YDR286C_one	<<<<<<<<<<<<<<<<<<<++++++++CCTCTTTTGTTTTTACTAGAGTTACAACACTGTAAATATTTATAAGCTATGAATAACTTATATCTACGCTAATTTTACTATGCATACTTCTTAC----------->>>>>>>>>>>>>>>>>>
term_null_YDR286C	Context	term_null_YDR286C	<<<<<<<<<<<<<<<<<<<CCTCTTTTGTTTTTACTAGAGTTACAACACTGTAAATATTTATAAGCTATGAATAAGCCTCCTATATCTACGCTAATTTTACTATGCATACTTCTTACGCAG----------->>>>>>>>>>>>>>>>>>
term_full_YDR286C	Context	term_full_YDR286C	<<<<<<<<<<<<<<<<<<<CCTCTTTTGTTTTTACTAGAGTTACAACACTGTAAATATTTATAAGCTATGAATAAGTATATACCTCAAAAAACTATATCTACGCTAATTTTACTATGCATA----------->>>>>>>>>>>>>>>>>>
term_ins_YJL095W	Insert150_131	term_ins_YJL095W	<<<<<<<<<<<<<<<<<<<++++++++++++GCTATTAGGATCGATCTATACTTAAGATATTTATGCAATAATATAGAACCATAGATGACGGAATGACGGAATGACTGAAAATTAAGAACA----------->>>>>>>>>>>>>>>>>>
term_ins_one_YJL095W	Insert150_131	term_ins_one_YJL095W	<<<<<<<<<<<<<<<<<<<++++++GCTATTAGGATCGATCTATACTTAAGATATTTATGCAATAATATAGAACCATAGATGACGGAATGACGGAATGACTGAAAATTAAGAACAAAGAAA----------->>>>>>>>>>>>>>>>>>
term_ins_pad_YJL095W	Insert150_131	term_ins_pad_YJL095W	<<<<<<<<<<<<<<<<<<<++++++++++++++++GCTATTAGGATCGATCTATACTTAAGATATTTATGCTAATATAGAAATAGATGACGGAATGACGGAATGACTGAAAATTAAGAACA----------->>>>>>>>>>>>>>>>>>
term_ins_pad_YJL095W_one	Insert150_131	term_ins_pad_YJL095W_one	<<<<<<<<<<<<<<<<<<<++++++++GCTATTAGGATCGATCTATACTTAAGATATTTATGCTAATATAGAAATAGATGACGGAATGACGGAATGACTGAAAATTAAGAACAAAGAAAAT----------->>>>>>>>>>>>>>>>>>
term_null_YJL095W	Context	term_null_YJL095W	<<<<<<<<<<<<<<<<<<<GCTATTAGGATCGATCTATACTTAAGATATTTATGCAATAATATAGAACCATAGATGACGGAATGACGGAATGACTGAAAATTAAGAACAAAGAAAATTAAA----------->>>>>>>>>>>>>>>>>>
term_full_YJL095W	Context	term_full_YJL095W	<<<<<<<<<<<<<<<<<<<GCTATTAGGATCGATCTATACTTAAGATATTTATGCATACGTAATAATATAGAACAATAAACATAGATGACGGAATGACGGAATGACTGAAAATTAAGAACA----------->>>>>>>>>>>>>>>>>>
term_ins_YLR044C	Insert150_131	term_ins_YLR044C	<<<<<<<<<<<<<<<<<<<++++++++++++GCGATTTAATCTCTAATTATTAGTTAAAGTTTTATAAGCATTTTACGAAATTGGTTCATATTATTACTGCACTGTCACTTACCATGGAAA----------->>>>>>>>>>>>>>>>>>
term_ins_one_YLR044C	Insert150_131	term_ins_one_YLR044C	<<<<<<<<<<<<<<<<<<<++++++++++++GCGATTTAATCTCTAATTATTAGTTAAAGTTTTATAAGCATTTTACGAAATTGGTTCATATTATTACTGCACTGTCACTTACCATGGAAAGACCAG----------->>>>>>>>>>>>>>>>>>
term_ins_pad_YLR044C	Insert150_131	term_ins_pad_YLR044C	<<<<<<<<<<<<<<<<<<<++++++++++++++++GCGATTTAATCTCTAATTATTAGTTAAAGTTTTATAAGCATTTCGAATGGTTCATATTATTACTGCACTGTCACTTACCATGGAAA----------->>>>>>>>>>>>>>>>>>
term_ins_pad_YLR044C_one	Insert150_131	term_ins_pad_YLR044C_one	<<<<<<<<<<<<<<<<<<<++++++++GCGATTTAATCTCTAATTATTAGTTAAAGTTTTATAAGCATTTCGAATGGTTCATATTATTACTGCACTGTCACTTACCATGGAAAGACCAGAC----------->>>>>>>>>>>>>>>>>>
term_null_YLR044C	Context	term_null_YLR044C	<<<<<<<<<<<<<<<<<<<GCGATTTAATCTCTAATTATTAGTTAAAGTTTTATAAGCATTTTACGAAATTGGTTCATATTATTACTGCACTGTCACTTACCATGGAAAGACCAGACAAGA----------->>>>>>>>>>>>>>>>>>
term_full_YLR044C	Context	term_full_YLR044C	<<<<<<<<<<<<<<<<<<<GCGATTTAATCTCTAATTATTAGTTAAAGTTTTATAAGCATTTTTATGTAACGAAAAATAAATTGGTTCATATTATTACTGCACTGTCACTTACCATGGAAA----------->>>>>>>>>>>>>>>>>>
OpenRandSeqs1	Context	OpenRandSeqs1	<<<<<<<<<<<<<<<<<<<TCCCATGTGGGCTTTATCACGCATTAATTAAATTTCTAAAATGGTTGGATGTCTCGGATCTGCTATATAACTGTCTAGAAATAAAGAGTATCATCTTTCAAA----------->>>>>>>>>>>>>>>>>>
OpenRandSeqs2	Context	OpenRandSeqs2	<<<<<<<<<<<<<<<<<<<GATTTAGGGGTGATACTATTAGATCAGAATCTACTAAATTGTTAATGATACTTTTTAAACCACTATATAACTGTCTAGAAATAAAGAGTATCATCTTTCAAA----------->>>>>>>>>>>>>>>>>>
OpenRandSeqs3	Context	OpenRandSeqs3	<<<<<<<<<<<<<<<<<<<TATCTAAAATCGAATTCGATTTTTCCGTTTATCTGTAAACAATTGTAACAATCAATTAATATCTATATAACTGTCTAGAAATAAAGAGTATCATCTTTCAAA----------->>>>>>>>>>>>>>>>>>
OpenRandSeqs4	Context	OpenRandSeqs4	<<<<<<<<<<<<<<<<<<<CGAAATAATAGTACGAACAGGGACTAAATACAATTTAAAAAAATCCCTTATCCAAATAACGACTATATAACTGTCTAGAAATAAAGAGTATCATCTTTCAAA----------->>>>>>>>>>>>>>>>>>
OpenRandSeqs5	Context	OpenRandSeqs5	<<<<<<<<<<<<<<<<<<<CCATGAATTAATGAATATCTTTACTTACTGTTGCAAAATTTGTGTGATTACGCAATAACTTTCTATATAACTGTCTAGAAATAAAGAGTATCATCTTTCAAA----------->>>>>>>>>>>>>>>>>>
OpenRandSeqs6	Context	OpenRandSeqs6	<<<<<<<<<<<<<<<<<<<TTGGTCCCAGACTTAGTATAATAAATAATCACCACATAACTCATTTTTATTCTGGGAAAGTACTATATAACTGTCTAGAAATAAAGAGTATCATCTTTCAAA----------->>>>>>>>>>>>>>>>>>
OpenRandSeqs7	Context	OpenRandSeqs7	<<<<<<<<<<<<<<<<<<<AGTTCAAGTAATACAGAGTAAAAACCCGGTGTTATCAATCAATAAGAATACTTAATTTAACTCTATATAACTGTCTAGAAATAAAGAGTATCATCTTTCAAA----------->>>>>>>>>>>>>>>>>>
OpenRandSeqs8	Context	OpenRandSeqs8	<<<<<<<<<<<<<<<<<<<GTGTCAATTTCAACAGTAAATATTAATGACTCGAAGTTTTATGAGGGAGATCCCTTTGATTTCTATATAACTGTCTAGAAATAAAGAGTATCATCTTTCAAA----------->>>>>>>>>>>>>>>>>>
OpenRandSeqs9	Context	OpenRandSeqs9	<<<<<<<<<<<<<<<<<<<GAGTAATCATAAGCAATCAATTAATATTTAACACATATATACGGAGGTCATACTTAATTTAGCTATATAACTGTCTAGAAATAAAGAGTATCATCTTTCAAA----------->>>>>>>>>>>>>>>>>>
OpenRandSeqs10	Context	OpenRandSeqs10	<<<<<<<<<<<<<<<<<<<ACTAGCTTTGCTAATTTGTACATATGACGTGACACAAAACCAAAATTCTTACCTAGAAGAAGCTATATAACTGTCTAGAAATAAAGAGTATCATCTTTCAAA----------->>>>>>>>>>>>>>>>>>
CloseRandSeqs1	Context	CloseRandSeqs1	<<<<<<<<<<<<<<<<<<<AATTACTAAAAATCAGACATTATATAGGAGTCTAATAAGTCAGACGACTTATGGTGTAGAATCTATATAACTGTCTAGAAATAAAGAGTATCATCTTTCAAA----------->>>>>>>>>>>>>>>>>>
CloseRandSeqs2	Context	CloseRandSeqs2	<<<<<<<<<<<<<<<<<<<TCGACGATCTCTAAGTCTCTATGACAGTTTATTATATGTGATATATTATATTAAGCAAGAACCTATATAACTGTCTAGAAATAAAGAGTATCATCTTTCAAA----------->>>>>>>>>>>>>>>>>>
CloseRandSeqs3	Context	CloseRandSeqs3	<<<<<<<<<<<<<<<<<<<TATTTAAAATTATAATTTAGATATGCTAGAAGGGACAGTTGTTTGCTGACTCTTCAAAACAACTATATAACTGTCTAGAAATAAAGAGTATCATCTTTCAAA----------->>>>>>>>>>>>>>>>>>
CloseRandSeqs4	Context	CloseRandSeqs4	<<<<<<<<<<<<<<<<<<<TGTTGTTTAGACATTGTATTCCCGGAGTTTAGCTGAGCATATTTTGTTGAGTATATGCGCTACTATATAACTGTCTAGAAATAAAGAGTATCATCTTTCAAA----------->>>>>>>>>>>>>>>>>>
CloseRandSeqs5	Context	CloseRandSeqs5	<<<<<<<<<<<<<<<<<<<GGTATAACAGTAATCATTTATTCGTGTTGAGCTAGCTGGTTATATATCACAAATTCGTTTATCTATATAACTGTCTAGAAATAAAGAGTATCATCTTTCAAA----------->>>>>>>>>>>>>>>>>>
CloseRandSeqs6	Context	CloseRandSeqs6	<<<<<<<<<<<<<<<<<<<AACGGCTAACAATTTACGAGACGTAAATATCATGCCTCTTTATTTTTACATATTATACCAATCTATATAACTGTCTAGAAATAAAGAGTATCATCTTTCAAA----------->>>>>>>>>>>>>>>>>>
CloseRandSeqs7	Context	CloseRandSeqs7	<<<<<<<<<<<<<<<<<<<TATGTATAATGTATGGTCATTCATACCATTTTAGGTGCGAATAATTGGTTTACGTTTACCTGCTATATAACTGTCTAGAAATAAAGAGTATCATCTTTCAAA----------->>>>>>>>>>>>>>>>>>
CloseRandSeqs8	Context	CloseRandSeqs8	<<<<<<<<<<<<<<<<<<<ATATTATTACGAGATCTCTGTTGTGGGTATTGTACCTTCGGTAGATGATGAATAAACGACCTCTATATAACTGTCTAGAAATAAAGAGTATCATCTTTCAAA----------->>>>>>>>>>>>>>>>>>
CloseRandSeqs9	Context	CloseRandSeqs9	<<<<<<<<<<<<<<<<<<<AAGTCTAAAATCTTATATTTATAGGATTTTCGTGTCCTGGTAACTCTATTATAAGCTCTAATCTATATAACTGTCTAGAAATAAAGAGTATCATCTTTCAAA----------->>>>>>>>>>>>>>>>>>
CloseRandSeqs10	Context	CloseRandSeqs10	<<<<<<<<<<<<<<<<<<<TTTCGGTTTGATCAATCCATTGGGTAGGTTAAAGGTTAGCATGAAATTACCTACTCACATAACTATATAACTGTCTAGAAATAAAGAGTATCATCTTTCAAA----------->>>>>>>>>>>>>>>>>>
RandUTR1	Context	RandUTR1	<<<<<<<<<<<<<<<<<<<GAGTTTCTAAATAACAGGAAGCTTATAAGCGCTCTCAATTCATTTACGACCGACCGCAGTTATAGGGTTAACTTTATACTTTTTTATTGCCACTTTTATAAC----------->>>>>>>>>>>>>>>>>>
RandUTR2	Context	RandUTR2	<<<<<<<<<<<<<<<<<<<GAAGAGATTCATGATTTGTTGTACAACAATTTGTTTCAATGATCAGATCGTAATTGGTCTCTAAGCCGACAGGCACTGTCTTAAACAATATACCTCGGATAT----------->>>>>>>>>>>>>>>>>>
RandUTR3	Context	RandUTR3	<<<<<<<<<<<<<<<<<<<GGCTAGAACACAAGTTAATATATAACCTCACAAAGGATTGGACAAATTTCCAGAAATTCTTAATGATATGAATGATTAAGTGGTTTCCCTATAATATTCTAT----------->>>>>>>>>>>>>>>>>>
RandUTR4	Context	RandUTR4	<<<<<<<<<<<<<<<<<<<GGCTAATATAGCCTGGACTAGTATATTATCTATTACCAGTCATTAATTTTGGTATTATATCCAAATTAGGACAGTAGGCATATTTGGCCCTAATTTCCCTCC----------->>>>>>>>>>>>>>>>>>
RandUTR5	Context	RandUTR5	<<<<<<<<<<<<<<<<<<<CTGGTACTGAAATTGTAGTATCGTAACGAGCTTTCCTCTTTTATCACTGGGTCATGATAGTCCCAATATCAAGTTGTAATGCGTCAAGGCTCGATCAGAGTA----------->>>>>>>>>>>>>>>>>>
RandUTR6	Context	RandUTR6	<<<<<<<<<<<<<<<<<<<GTTCGGTCGAGGTCTATAAATACCATTACGCTATATCGAGATTATTAAATAACAACATAAAATCATTATGTTGCTTTTGTACTACAACGTCTCAAGTGGATT----------->>>>>>>>>>>>>>>>>>
RandUTR7	Context	RandUTR7	<<<<<<<<<<<<<<<<<<<AACTAGATTGCGATCTATGCTTTAGCCTTTGTTTGTCTCCCTAATGAACACCTAATATATCAATGAAATCCAGGATTGTAACATAGTATCGCAGAATATATG----------->>>>>>>>>>>>>>>>>>
RandUTR8	Context	RandUTR8	<<<<<<<<<<<<<<<<<<<ATACGTCTTGGGATTTATTAATAGTACCCTTAGATCTTAAGTCTTATACGTAGGAAAAGTCCGTAAGTTTACATACAGTTTGGAATACTATTTACGAAGCTT----------->>>>>>>>>>>>>>>>>>
RandUTR9	Context	RandUTR9	<<<<<<<<<<<<<<<<<<<AACACACAATCATGTACTGGAGAATCTATGGGCAAGTATACAACTGGATGCGTATTGCCGTCACACTCATATTCCGTGTAAGTTGGTTATGTTTAAGTCAGC----------->>>>>>>>>>>>>>>>>>
RandUTR10	Context	RandUTR10	<<<<<<<<<<<<<<<<<<<AGATGTTTATATTTTGATTGCAGCTATTGGATCCGAATAATTCGTCATCTGCTATTATAGTTTATTTGGTATTGGCGCCTTAGATGGGAAGAACGTGGAAAA----------->>>>>>>>>>>>>>>>>>
RandUTR11	Context	RandUTR11	<<<<<<<<<<<<<<<<<<<ATATTCTAGCGGTTAATGACTAATCTAGTACCACCCTCTGCTAAAAGTTCAATGAGTTACTGTTTGACGAGATATGTTTTTTCTCAATTAACATCATTATTC----------->>>>>>>>>>>>>>>>>>
RandUTR12	Context	RandUTR12	<<<<<<<<<<<<<<<<<<<AGTTTTGTATGCGATTGAAAAGATATAATATTTGTCTAGATCAGATGGGTATTAAATTAAACACTATAATTGTAAGAAGCTGTACGATCAGTTCGGATCAGT----------->>>>>>>>>>>>>>>>>>
RandUTR13	Context	RandUTR13	<<<<<<<<<<<<<<<<<<<TTCCCGAGCCTATATCTCTTAATTAGTCCGTATAGTGGATATACTATTAATATAGAATAGGTTCACAAAACTATTGCTCGGAACGATGATGTATTAGTTCTT----------->>>>>>>>>>>>>>>>>>
RandUTR14	Context	RandUTR14	<<<<<<<<<<<<<<<<<<<ACTCTGCCTACTAAAGTTTATTTAAATGATTTATGATCCCGAGCTTATCAACATTAAAGTCAAGATGCAGACTTAAGTTTCCTTAGAGATATTATTTGAACT----------->>>>>>>>>>>>>>>>>>
RandUTR15	Context	RandUTR15	<<<<<<<<<<<<<<<<<<<ATAAACATGACGACCAATTGCCAATACATGATGTGCATGATATTTTTAGCCGTTTAGAATGAATGCTAGAGAGAATTATGAATATAACGTTACCTACGTTAT----------->>>>>>>>>>>>>>>>>>
RandUTR16	Context	RandUTR16	<<<<<<<<<<<<<<<<<<<AAACATCCAGAAAAGTAAGGCGCACATTAAAAATTTATCTTTACTTATCTAACCAATTCTGACAAGAATTAACAACTTTTCTTGACTATCCTATCGAGCATC----------->>>>>>>>>>>>>>>>>>
RandUTR17	Context	RandUTR17	<<<<<<<<<<<<<<<<<<<TAACACTCAAGTGTACCACATCAATGTTGTGATAACGTAGTAAGTCGTCGGAAATATGAATAATTAAAAATTTATGACGGCACACGTTAAAAATAATGCTCT----------->>>>>>>>>>>>>>>>>>
RandUTR18	Context	RandUTR18	<<<<<<<<<<<<<<<<<<<ACGTGGGTCTAGAGACAATTCTACGTAGATAGAATATTAAACTATAATATTTCTATAATTAAGACCTATAAGGTACAATTCAATCTAACAACTTTAAGCGAT----------->>>>>>>>>>>>>>>>>>
RandUTR19	Context	RandUTR19	<<<<<<<<<<<<<<<<<<<ACTTAGTTATTAATGAATGTATTAGGCATTTCAATACCATTTTGGAAAACAATACTACACGTTATTATAAGATGTCCATTTTTAAAAGTTCACTTAAGTATT----------->>>>>>>>>>>>>>>>>>
RandUTR20	Context	RandUTR20	<<<<<<<<<<<<<<<<<<<ATACAATCCTTGTTCGTTTGAATTAAAAAATTGATCTGTTTTATGGATCATCTATCTCTGCTGTATTTGATTTTTCCTTTTTCAATGGTCTTTAAAGCAAGG----------->>>>>>>>>>>>>>>>>>
canon_term_pos_YGR062C	Context	canon_term_pos_YGR062C	<<<<<<<<<<<<<<<<<<<GTGAAGCTGACGCATAGATAGGATATGTAATTCTACATCAGCTTGTAAATAAACAAAAATGACTTTCAATATCCTTCAACCGTTCCTGACTCTTTCCTGCTG----------->>>>>>>>>>>>>>>>>>
canon_term_pos_YAL016W	Context	canon_term_pos_YAL016W	<<<<<<<<<<<<<<<<<<<TACTAGTTCAAATATATACATACATACACATATGTACACTTGAATGAATAAAAAGTATACATATTAACAACTAGGCCTGCTTTCTTTTCTTTTCTTTTTTTT----------->>>>>>>>>>>>>>>>>>
canon_term_pos_YAR007C	Context	canon_term_pos_YAR007C	<<<<<<<<<<<<<<<<<<<TGTATCAAATAATCAAGTACTATTTAATCTATGTAACATATGAGAAATGTAAAAAAAAAACTTCTATTTCGTCAAGTTTTTGAAGGGCGGTTCAGCATCTCT----------->>>>>>>>>>>>>>>>>>
canon_term_pos_YAL044C	Context	canon_term_pos_YAL044C	<<<<<<<<<<<<<<<<<<<ACAAAGCTTATACGTACGTAAAGTAATTTCATATATATGTATATATATGTAGGGGAAATAAAACAATAAACTCAACGTGTACACTTATGCTTATGCATTCTA----------->>>>>>>>>>>>>>>>>>
canon_term_pos_YBR252W	Context	canon_term_pos_YBR252W	<<<<<<<<<<<<<<<<<<<CTTAGTGTATATACTTTGGCACACTTGTATAATGTATAATAAAATCAGGATAAATCCAGTGTGACCCGGACTGAATTACTGAAACTTTGAAGTGTTAAGGAA----------->>>>>>>>>>>>>>>>>>
canon_term_pos_YDR394W	Context	canon_term_pos_YDR394W	<<<<<<<<<<<<<<<<<<<TTACCATATATGCTTCAACGTAGGTCTACATAAAGTATTACGTACATTTCTATCTAGACAACACTAAATGAAATAAATACAGACGCCACTTTTTTATCACGT----------->>>>>>>>>>>>>>>>>>
canon_term_pos_YDR375C	Context	canon_term_pos_YDR375C	<<<<<<<<<<<<<<<<<<<GTGCTAAGTGGCGCCTTACTACATAACTTGTATATAATAAAAATTCAGAAGATGCTTTAACTTTTTCTCGTTAATAAGACCGAGTTATTTGCTATTACGAAC----------->>>>>>>>>>>>>>>>>>
canon_term_pos_YDR286C	Context	canon_term_pos_YDR286C	<<<<<<<<<<<<<<<<<<<CCTCTTTTGTTTTTACTAGAGTTACAACACTGTAAATATTTATAAGCTATGAATAAGTATATACCTCAAAAAACTATATCTACGCTAATTTTACTATGCATA----------->>>>>>>>>>>>>>>>>>
canon_term_pos_YDR050C	Context	canon_term_pos_YDR050C	<<<<<<<<<<<<<<<<<<<GATTAATATAATTATATAAAAATATTATCTTCTTTTCTTTATATCTAGTGTTATGTAAAATAAATTGATGACTACGGAAAGCTTTTTTATATTGTTTCTTTT----------->>>>>>>>>>>>>>>>>>
canon_term_pos_YDL044C	Context	canon_term_pos_YDL044C	<<<<<<<<<<<<<<<<<<<AAAATTATTCAAACCTTGTAAATAGTGTTATATATATGTGTTAGACTTAAAAGCGCTAATAAACGTTCCTGCTCGCATTTAACTTCTGTTCCAATTTTCCTA----------->>>>>>>>>>>>>>>>>>
canon_term_pos_YDL227C	Context	canon_term_pos_YDL227C	<<<<<<<<<<<<<<<<<<<AATGTGTATATTAGTTTAAAAAGTTGTATGTAATAAAAGTAAAATTTAATATTTTGGATGAAAAAAACCATTTTTAGACTTTTTCTTAACTAGAATGCTGGA----------->>>>>>>>>>>>>>>>>>
canon_term_pos_YEL059C_A	Context	canon_term_pos_YEL059C_A	<<<<<<<<<<<<<<<<<<<AAATTACATATACTCTATATAGCACAGTAGTGTGATAAATAAAAAATTTTGCCAAGACTTTTTTAAACTGCACCCGACAGATCAGGTCTGTGCCTACTATGC----------->>>>>>>>>>>>>>>>>>
canon_term_pos_YFL009W	Context	canon_term_pos_YFL009W	<<<<<<<<<<<<<<<<<<<CCTTTCCCAGAGAATAAGCATTGACTCATACTTAGATAATATAGCTTAATAAGTAGTTATATAATCAGTAAAAAAGTACAATAACAACTTCGTACATTTTAT----------->>>>>>>>>>>>>>>>>>
canon_term_pos_YFR039C	Context	canon_term_pos_YFR039C	<<<<<<<<<<<<<<<<<<<TCAATATATAGGTATGTATATGTACATATATACAAACATTTAATAAAAACAATATTGTATGATAACCAAGTTAAAGACCGGAGGTTGTTTCAAATAGCTTGA----------->>>>>>>>>>>>>>>>>>
canon_term_pos_YGR166W	Context	canon_term_pos_YGR166W	<<<<<<<<<<<<<<<<<<<GCGGAACAAGTATACATTTTATTAACATAGACTACATACTAATCTGTAACATTTCTATAAAAAAGTTATTATCATCACATTACACGATAGAAACACTTCCAT----------->>>>>>>>>>>>>>>>>>
canon_term_pos_YHR200W	Context	canon_term_pos_YHR200W	<<<<<<<<<<<<<<<<<<<TAGTGTACAAAAATATCTATATGGGTCATATATAAACCAAATAAAGCATATATAACATCTCCCTTCACTCTTCCAGGTTTGAGTACGCTTCCTCTAAATAGG----------->>>>>>>>>>>>>>>>>>
canon_term_pos_YIR021W	Context	canon_term_pos_YIR021W	<<<<<<<<<<<<<<<<<<<TCCTCTTATATAGCATGTAAATAGAAAGTACGTAAAAAAAAGCTACTATTGACTTTATTCTCCGTGAGGGCGGTTCTTTCTGTAGCTGTTGGTTTTTTCCAG----------->>>>>>>>>>>>>>>>>>
canon_term_pos_YIR035C	Context	canon_term_pos_YIR035C	<<<<<<<<<<<<<<<<<<<GGATAGCAGGTACATATAAATTGTTACATACTAAGTCGATGAGTCAAAAAAGACTCTTATACATTTATACATTTTGCATTATTATTTTTTTTTTCCAGCGGA----------->>>>>>>>>>>>>>>>>>
canon_term_pos_YIL115C	Context	canon_term_pos_YIL115C	<<<<<<<<<<<<<<<<<<<TGATATTTAGCTATATGTACGTTGTTAGTGCCGTTAATAATAAATTCATCCTCTATCATAGAAACAGGGCATGAGAAACGAAGAAAAATTGATATTGTAACA----------->>>>>>>>>>>>>>>>>>
canon_term_pos_YJL095W	Context	canon_term_pos_YJL095W	<<<<<<<<<<<<<<<<<<<CTATTAGGATCGATCTATACTTAAGATATTTATGCATACGTAATAATATAGAACAATAAACATAGATGACGGAATGACGGAATGACTGAAAATTAAGAACAA----------->>>>>>>>>>>>>>>>>>
canon_term_pos_YJL050W	Context	canon_term_pos_YJL050W	<<<<<<<<<<<<<<<<<<<TTAATCACACACAATTATGTATTTTTATTGGTATATATAATAAACAAATAGATTTCATCAACATTTATTATATAATAACATTTTTGTTTGGGCAAGCACACT----------->>>>>>>>>>>>>>>>>>
canon_term_pos_YJR100C	Context	canon_term_pos_YJR100C	<<<<<<<<<<<<<<<<<<<GTGAATTATATATTTAAAAGAATTCTGTAAATACATATTTGACTACGCAGTAATAAAACAATTATTATTCCCAATTAGGGCCCAATCCTAGCATAGCAAAGT----------->>>>>>>>>>>>>>>>>>
canon_term_pos_YJL204C	Context	canon_term_pos_YJL204C	<<<<<<<<<<<<<<<<<<<ATTCCTATCAATGATTAATTATATTACTCTATATAGGTATGAAGTGCGGAAATAAAAGACTGTTCACATATTAGATTATTCAAGATTACGCGGGCTCTATTT----------->>>>>>>>>>>>>>>>>>
canon_term_pos_YLR064W	Context	canon_term_pos_YLR064W	<<<<<<<<<<<<<<<<<<<CATGCTCATTTTAAGTATATCTAAATATTATTTTGTATATACTCACACTCCTCTATAGAAAGCAAAAAATTTCAAAAACGTTTGAAAAGCTTTGTTTAACGA----------->>>>>>>>>>>>>>>>>>
canon_term_pos_YLR298C	Context	canon_term_pos_YLR298C	<<<<<<<<<<<<<<<<<<<CGCTATCAGATTAGATTATTAAATATTATATGTAGACTATATTTTGCCAAAAAAAACAATAGAGATATCAACAACGAATGAAAATGGTATGATGAGAATAAA----------->>>>>>>>>>>>>>>>>>
canon_term_pos_YLR272C	Context	canon_term_pos_YLR272C	<<<<<<<<<<<<<<<<<<<TCGAACTGACGTTTACCCGTTTCTTCCGTTTTATATTATATGTTATTATATAAATAAAAGCTGTTCATTTCTTTCTTCTTGAAATATGACTTTACCTATCTC----------->>>>>>>>>>>>>>>>>>
canon_term_pos_YLR044C	Context	canon_term_pos_YLR044C	<<<<<<<<<<<<<<<<<<<GCGATTTAATCTCTAATTATTAGTTAAAGTTTTATAAGCATTTTTATGTAACGAAAAATAAATTGGTTCATATTATTACTGCACTGTCACTTACCATGGAAA----------->>>>>>>>>>>>>>>>>>
canon_term_pos_YNR049C	Context	canon_term_pos_YNR049C	<<<<<<<<<<<<<<<<<<<ATAGCACTATACCTTGCTGAAATAAAGCGAAAAGAACATTTAATGAATATATAGGTATCGTATATGTACTGAATAAAGTGTTTGATACAGAATGCAAGGAGA----------->>>>>>>>>>>>>>>>>>
canon_term_pos_YNL011C	Context	canon_term_pos_YNL011C	<<<<<<<<<<<<<<<<<<<TGCAACTATGTCGCTCATTAACGGTTATTATAGTGAAGACTACATAATAAAGACATAGATAATAAAAAAGAATCGCGTTTGAACCATGTTTTATTTAACCAT----------->>>>>>>>>>>>>>>>>>
canon_term_pos_YNL231C	Context	canon_term_pos_YNL231C	<<<<<<<<<<<<<<<<<<<AGGCAAATTTAGATAGATAATGATAATGCACTATAATATATAATAAATAAAAGAGAATAAAAAGTTTAATCACGTTCCCGCTTCTTTTTCCTAACCATCAAA----------->>>>>>>>>>>>>>>>>>
canon_term_pos_YOL009C	Context	canon_term_pos_YOL009C	<<<<<<<<<<<<<<<<<<<TTTAACAAAGATAGTTTGAAAATAGTGTCTACATAAAAAAACAAACATTTTTGAGCTGGAAAATTATATTTTGTCATGAAGTAATCTATTCTTAACGCGCTT----------->>>>>>>>>>>>>>>>>>
canon_term_pos_YOL073C	Context	canon_term_pos_YOL073C	<<<<<<<<<<<<<<<<<<<TTTATATCAGCATATACCTACATAAACAAATAAACATAGCAACGGTTTAGCAACATCGTTTACAGCCATGTGAGGCAGTTACTTCTATCATATGTCTGGCTT----------->>>>>>>>>>>>>>>>>>
canon_term_pos_YPL006W	Context	canon_term_pos_YPL006W	<<<<<<<<<<<<<<<<<<<CCATAGCAGATTATACTATATTTTACGTAGTGAAAAAATAGGTAAAAATTCGTTAATTATTCTGATGCCACACCAGAAAATCTGTGGGAAAATTTTTCGAGT----------->>>>>>>>>>>>>>>>>>
canon_term_neg_YBL097W	Context	canon_term_neg_YBL097W	<<<<<<<<<<<<<<<<<<<TTGATGATCTTTTTTTTTTTTTTTTTTTTTTTTTTTGTGCTGCAAAGTTTCTTAAAGCCTTCGGGCTTACGAAATCCTTTATCGCCGAAAGGGGACCGCTTC----------->>>>>>>>>>>>>>>>>>
canon_term_neg_YBL075C	Context	canon_term_neg_YBL075C	<<<<<<<<<<<<<<<<<<<TTATTCTTCTATAGTGTTCTATTTAGCTACTTTTTATGTTTAACCTTTTATACGATGGCGGGTAATCTATCCATGATGACGAAAAATTTTTTTTTTTTTTGT----------->>>>>>>>>>>>>>>>>>
canon_term_neg_YBL088C	Context	canon_term_neg_YBL088C	<<<<<<<<<<<<<<<<<<<TTGCTATGCAGATGCTTTATACTTCTTTTTTTTGTTTATAGAAATACGAAAAGTAATGTACAAACTCAATGTGATGATGTGCCCAAAAATACAATCGCTGAT----------->>>>>>>>>>>>>>>>>>
canon_term_neg_YCR032W	Context	canon_term_neg_YCR032W	<<<<<<<<<<<<<<<<<<<GCATCACATCGTAACGCCTTTCTTTAAATGATTCAATTTTTGTAGTTTATATCTTTACTTTTGAAACTGATTTCTCATCCCATCTAGTATTGTAATTGCGTA----------->>>>>>>>>>>>>>>>>>
canon_term_neg_YDR325W	Context	canon_term_neg_YDR325W	<<<<<<<<<<<<<<<<<<<AATTGATATGCGAGCTCTTCATCTATTTAAGTTGATTTTTTGGTTGTAAACATATTTGTATTTTATTCTTAGGTTTGTTAATTCTTCTACGCTTACCAGATA----------->>>>>>>>>>>>>>>>>>
canon_term_neg_YDR457W	Context	canon_term_neg_YDR457W	<<<<<<<<<<<<<<<<<<<TCATTTTTCGTGTAAATTTATAGCGCCATGTAACCAAGTATTTTAGAACGTCTTTTATTTAAACCTTTAACCATACAACACTTGCCCAAGGAAGAGGAACAG----------->>>>>>>>>>>>>>>>>>
canon_term_neg_YDL205C	Context	canon_term_neg_YDL205C	<<<<<<<<<<<<<<<<<<<ACACCATTAATTTGATCAGTCCAAAAACTCTATTATTACTAACTAAAGTTCCCTTTTTTTTTTTTTTTTTTTTTTTTTTCCTTATCTCCTTTATCTTTCAGT----------->>>>>>>>>>>>>>>>>>
canon_term_neg_YER013W	Context	canon_term_neg_YER013W	<<<<<<<<<<<<<<<<<<<CATTGTTAGCTTTTTATGCATTATAATTATCGAGTTTTATAGACCTATATTTAATTTTTTAACAACTTTATCTCTCTTGAGAATTTTTACATGAAAAAAATC----------->>>>>>>>>>>>>>>>>>
canon_term_neg_YFL054C	Context	canon_term_neg_YFL054C	<<<<<<<<<<<<<<<<<<<TTAATATTTTCAATTTTTTACGATTTATAACCTAATTATTAATTTCACGAACTTATTATTTGACGACATACTACATCCGGGAGCCGTGACTTTGTTACCATC----------->>>>>>>>>>>>>>>>>>
canon_term_neg_YGR126W	Context	canon_term_neg_YGR126W	<<<<<<<<<<<<<<<<<<<GTGGCATAGCAACATTTAGTTCGCAATGCGTTTACTTCAGAATCATTCTTTTTTTTTTTTTTTTTTTTTTTTTGCCTCACATTATATTCTTGGCATCTGCCT----------->>>>>>>>>>>>>>>>>>
canon_term_neg_YGL194C	Context	canon_term_neg_YGL194C	<<<<<<<<<<<<<<<<<<<TTTAAGAGTTTGCTATTCGGTTAATCTCCCGTTTTTTTTTTTTTTTTTTTTTTTATTTTCCTTTTTTTTTTTTTAATGTTTTTAGCATATTATGTAGAGTGT----------->>>>>>>>>>>>>>>>>>
canon_term_neg_YHL030W_A	Context	canon_term_neg_YHL030W_A	<<<<<<<<<<<<<<<<<<<TTTATTTTTTCCTTGTCTTTTTATCTCTTTTTTTTTGTTTTTCGTTCTCTTTATTTTCAACAACGCCTAGAAAATTTGGTTACCAACCACACTATTGAACAA----------->>>>>>>>>>>>>>>>>>
canon_term_neg_YIL054W	Context	canon_term_neg_YIL054W	<<<<<<<<<<<<<<<<<<<TGATGTGTGAGTTCCTCTTTTCTTTTTTTCTTTTCTTTTTTCCTTTTTTTTTCTTTTCTTACTCTGTTAATCACTTTCTTTCCTTTTTGTTCATATTGTCGT----------->>>>>>>>>>>>>>>>>>
canon_term_neg_YIL084C	Context	canon_term_neg_YIL084C	<<<<<<<<<<<<<<<<<<<TTTATTTTATGCTGCAAACCTTCCACTTTAACTTTGTATTATATTACATTAGATGGTTATATTTCAATGTGAGCTCTTTTTGTTTTTGCTTTCTTTTCTCGG----------->>>>>>>>>>>>>>>>>>
canon_term_neg_YIL105C	Context	canon_term_neg_YIL105C	<<<<<<<<<<<<<<<<<<<ATACAAGTATAGTAAACTAGAATGTTTTTATTTCCTTCCATCCATATGTTATATTAATATGTTTCCGTATTTTTGTTTTTGTGTCCCATGCATGGAAGAATA----------->>>>>>>>>>>>>>>>>>
canon_term_neg_YKL143W	Context	canon_term_neg_YKL143W	<<<<<<<<<<<<<<<<<<<AGGAGTAGAATGAGATGAGAAAGCACCTACATTACAAGTACTGTGTAGACATGTATACTTAGCCTAGAATGCATTGATGCTAAAATACATCCTGCCCACCGG----------->>>>>>>>>>>>>>>>>>
canon_term_neg_YLR450W	Context	canon_term_neg_YLR450W	<<<<<<<<<<<<<<<<<<<CTCTTGTAGTTTACATGGTGATACTTTATATCTTTGTATTGTCTAGCTATTCTAAATCATCTGCATGTAATAAGAAGTTGATCAAAATGACTCGCTGCGTAA----------->>>>>>>>>>>>>>>>>>
canon_term_neg_YLR277C	Context	canon_term_neg_YLR277C	<<<<<<<<<<<<<<<<<<<AAACAGTTACGCATACTAAGTAGACTACTTTATAGAAGTAATACCAAACCAAAATCTGGTTAGAACTGCCTTTTATTGTTTACCTTAATCACTCTTTACGTA----------->>>>>>>>>>>>>>>>>>
canon_term_neg_YLR055C	Context	canon_term_neg_YLR055C	<<<<<<<<<<<<<<<<<<<TGAGTTGTAATAATAATCATAACCATAATCATAATCATAATTACTCCGCGCGCCGTTTATTTTTTTTTTTTTTTTTTCAGGGCCACTGATCCCTTCATTTTG----------->>>>>>>>>>>>>>>>>>
canon_term_neg_YLL013C	Context	canon_term_neg_YLL013C	<<<<<<<<<<<<<<<<<<<TTAGTGTTATCATCGTTCTCCTTTCACTTTTTACTATTTTTTTTTTTTTTTTTTTTTTTTTTTTTTCCTCCATTTGTCTTTCACTTACTCTATTTTATTTTG----------->>>>>>>>>>>>>>>>>>
canon_term_neg_YLL019C	Context	canon_term_neg_YLL019C	<<<<<<<<<<<<<<<<<<<TGGGTGTTCTCGTTCTACTTTTCTCTTCTTTTTTTCACATCTTTTACTAGTTCCGTTTTTTTTTTTTTTAACTCTTCTTTTTCATTTTCCGGTTTTTAATAA----------->>>>>>>>>>>>>>>>>>
canon_term_neg_YMR323W	Context	canon_term_neg_YMR323W	<<<<<<<<<<<<<<<<<<<AGGATTGTCTTGTTTCCTTTTTTTTTTTTTTGTTTTTTTATGACTAAATAAAGTAAATCATATGAGGTTTTATTTTTTATTTCGTTGATTTGGGTTACAGTA----------->>>>>>>>>>>>>>>>>>
canon_term_neg_YNL086W	Context	canon_term_neg_YNL086W	<<<<<<<<<<<<<<<<<<<GTAAACATACACATGTATAGCATAATCTTCGATTCCTTTTACCCATTCGTAGATGGCATCGACAGTGTACTTATAATACTACCGTGAGAAACGATATTAAGA----------->>>>>>>>>>>>>>>>>>
canon_term_neg_YNR041C	Context	canon_term_neg_YNR041C	<<<<<<<<<<<<<<<<<<<ATATAGCGTGCATATACAAGTGTTTAATTGTTCTTTTATTCGATTATTATTTACATGCATTCTTACGTAGATGTCCGTACCTATTTGGGCTTCACGATATTC----------->>>>>>>>>>>>>>>>>>
canon_term_neg_YOR390W	Context	canon_term_neg_YOR390W	<<<<<<<<<<<<<<<<<<<GATCTTTTCTTTATACTTTTCCCTGCATAATCATCCCACTTTTTTTTTTTTTTTTTTTAATTCATTTTCAAGATTTTAGACGTTGTATAATACATTTTTACC----------->>>>>>>>>>>>>>>>>>
canon_term_neg_YOR393W	Context	canon_term_neg_YOR393W	<<<<<<<<<<<<<<<<<<<AGGATTGTCTTGTTTCCTTTTTTTTTTTTTTTTTTTTGTTTTTTTATGACTAAATAAAGTAAATCATATGAGGTTTTATTTTTTATTTCGTTGATTTGGGTT----------->>>>>>>>>>>>>>>>>>
canon_term_neg_YOL124C	Context	canon_term_neg_YOL124C	<<<<<<<<<<<<<<<<<<<AATGATGCATAAGCCCTTTGTAATTTTAAGATATATTTACTTACTCTTTCTCTTAAAGAAAAAAAAAAAAAAAGAAGAACAATTTATCTATACCTATATTTA----------->>>>>>>>>>>>>>>>>>
canon_term_neg_YPR172W	Context	canon_term_neg_YPR172W	<<<<<<<<<<<<<<<<<<<CTGTCCTCTGCTTTTCTTTATCTATTTTGCATACGATTCTGTATTTAATTATTCTGTTTTTTTTTTTTTTTTATTTTTTATTTTCATGTACACAAGAAATCT----------->>>>>>>>>>>>>>>>>>
canon_term_neg_YPR175W	Context	canon_term_neg_YPR175W	<<<<<<<<<<<<<<<<<<<ATAATGCATCAAAATAAGAACACTTAAACAAGCACGGTAGTGTTGGTACTCTGCCATCTATTTGTATGGATACTTTTTGAATTTTGATGTAACGGATTTCGG----------->>>>>>>>>>>>>>>>>>
canon_term_neg_YPR170C	Context	canon_term_neg_YPR170C	<<<<<<<<<<<<<<<<<<<TATTGTGGTGTTCTTTTCGATATTCTCAGATACCGTTTATTGTGCGCCATACCGATGGATGCAGAAATATCATTTAAATAGTTAAGCCAGGAAGTGGCTGAG----------->>>>>>>>>>>>>>>>>>
canon_term_neg_YPR120C	Context	canon_term_neg_YPR120C	<<<<<<<<<<<<<<<<<<<ATTAGTACTAGTAATGCTCATGAATTCGCATACTCTTTACATTTTCTTTTCTTTTTGCTGAACTAAAAGGAAAAAATTTTTTGCATCTATCTATCTATCTAT----------->>>>>>>>>>>>>>>>>>
canon_term_neg_YPL281C	Context	canon_term_neg_YPL281C	<<<<<<<<<<<<<<<<<<<AGGATTGTCTTGTTTCCTTTTTTTTTTTTTTTTTTTTTGTTTTTTTATGACTAAATAAAGTAAATCATATGAGGTTTTATTTTTTATTTCGTTGATTTGGGT----------->>>>>>>>>>>>>>>>>>
native_YAL001C	Context	native_YAL001C	<<<<<<<<<<<<<<<<<<<TGAAATGAGGTGTATAAATTTTACTTTTATGTAACCAAAGTTGTATTAAATATTTAGAAATGTTATACTATTTTTGGGTTAGATTCCGTCTGGCAAATTAAA----------->>>>>>>>>>>>>>>>>>
native_YAL011W	Context	native_YAL011W	<<<<<<<<<<<<<<<<<<<GGTGTTCGGTTACTTTATTCTGCTTTAACGCCATTATGATTATACAATTGTATTACTTATTTTTTAACCTGTATATTAAAACCTTTATTTTATTTCACATTA----------->>>>>>>>>>>>>>>>>>
native_YAL012W	Context	native_YAL012W	<<<<<<<<<<<<<<<<<<<TCGCCAGTGCCACGTCTCTGCCTTCGACCGGACCTTTTTAAGTACGATAAATATCCTTTTATAAATATATAGTCTAAAATATCCATTAATACTGTGCTCAAT----------->>>>>>>>>>>>>>>>>>
native_YAL013W	Context	native_YAL013W	<<<<<<<<<<<<<<<<<<<ATATGTTGTAACGCTATGTAATTCCACCCTTCATTACTAATAATTAGCCATTCACGTGATCTCAGCCAGTTGTGGCGCCACACTTTTTTTTCCATAAAAATC----------->>>>>>>>>>>>>>>>>>
native_YAL016W	Context	native_YAL016W	<<<<<<<<<<<<<<<<<<<TACTAGTTCAAATATATACATACATACACATATGTACACTTGAATGAATAAAAAGTATACATATTAACAACTAGGCCTGCTTTCTTTTCTTTTCTTTTTTTT----------->>>>>>>>>>>>>>>>>>
native_YAL019W	Context	native_YAL019W	<<<<<<<<<<<<<<<<<<<ATAAATAAAAATATAGTAAAAAAGTAAATAGATAAGCAGAAAATAAACCAAAAAAATAACATATTTATTTTCTTCTGCGTGAACGCACCATGTGGAAAAAGA----------->>>>>>>>>>>>>>>>>>
native_YAL020C	Context	native_YAL020C	<<<<<<<<<<<<<<<<<<<CACTGATAAGTAACTATATACCCACTATCATATACATAGATGTCCATTCAGCATTAATTCTCATCGTGGTAGATCTCAAAGGTAAAGTAGCCGTTTAGGCCT----------->>>>>>>>>>>>>>>>>>
native_YAL022C	Context	native_YAL022C	<<<<<<<<<<<<<<<<<<<ATAGATACTGTACATACCGAAACGCCATCATTTACAGTCGTGATACGATTTACTGTCACTTAGCAATAATATCTCGTACATAGCGACAAACATACATATTAT----------->>>>>>>>>>>>>>>>>>
native_YAL028W	Context	native_YAL028W	<<<<<<<<<<<<<<<<<<<AAAATAGTATTTGTATATCAAAAAATGATCCTGTGATTTTTTCATATGTAACGTATAAATGTAAAAATGTGCTTCTTCTGGTATTTTTAATCAAGTGGAAAG----------->>>>>>>>>>>>>>>>>>
native_YAL033W	Context	native_YAL033W	<<<<<<<<<<<<<<<<<<<AATATATTAATATATAGATGTACACGTATATGCAGTAGTTTTATTTTTTTATCTATAATACAACTCAAGCACAAGAATGCTTTGTTTTCCTAGTGCTCATCC----------->>>>>>>>>>>>>>>>>>
native_YAL034W_A	Context	native_YAL034W_A	<<<<<<<<<<<<<<<<<<<TATAAAGTGGGAAAAAGTATGTGCTATGATATGATGTATGTATTCACGAATGTATTATGTAGAAAAATGCTAAAAAATTGGATAAAAGAAAACCATGTTTAA----------->>>>>>>>>>>>>>>>>>
native_YAL039C	Context	native_YAL039C	<<<<<<<<<<<<<<<<<<<ATGATATACAGCCAGCGTAAGTACGTGTAAATAGCCAAGTAAGAAATAATGATGTCCTAGTGCAGCCACAATCAATTTCACTTTTTCATATATATTTTTCCA----------->>>>>>>>>>>>>>>>>>
native_YAL041W	Context	native_YAL041W	<<<<<<<<<<<<<<<<<<<TAAATAAAACTAGTATACAGCAAATACTAAATAATTCAAGAAAAAAACATTAGATAGAGAGGGGCAGATGTTCAAGCTATACCCATTATATTGATCCACACT----------->>>>>>>>>>>>>>>>>>
native_YAL042W	Context	native_YAL042W	<<<<<<<<<<<<<<<<<<<AGGAAGAGACTGTCATAGGGAAGAGCCCTTTCTACATACTACTACATAATATATATATATAGTATAGAAATTGGTATATCACTACTTGTACAAATATCATAT----------->>>>>>>>>>>>>>>>>>
native_YAL043C	Context	native_YAL043C	<<<<<<<<<<<<<<<<<<<TCACAACCATTACATACATCATATATACGCATGTGTAGGGTCTTCCTTCAACTTGCAAATCAATGTTTTATCTATCATTCTGTGCTATAGGGACCTCGCAAT----------->>>>>>>>>>>>>>>>>>
native_YAL044C	Context	native_YAL044C	<<<<<<<<<<<<<<<<<<<ACAAAGCTTATACGTACGTAAAGTAATTTCATATATATGTATATATATGTAGGGGAAATAAAACAATAAACTCAACGTGTACACTTATGCTTATGCATTCTA----------->>>>>>>>>>>>>>>>>>
native_YAL047C	Context	native_YAL047C	<<<<<<<<<<<<<<<<<<<ATATCATACGTTTATATATAAATATATTTAATGTAACACTCAGTCACTCTCTAGCAACATATTTGATCGATACCTTTAGATCTTCAACATTTGGTATAGTGG----------->>>>>>>>>>>>>>>>>>
native_YAL053W	Context	native_YAL053W	<<<<<<<<<<<<<<<<<<<TCCAATATATACTCACATGTAACAACTTATTATATAAATATTTAAGGGCAAGGATATCCTACATTATATTTCATAGAAAACCGCTCAAAAAGGTGTATTATC----------->>>>>>>>>>>>>>>>>>
native_YAL062W	Context	native_YAL062W	<<<<<<<<<<<<<<<<<<<CCGTAAGCGCTATTTTCTTTTTGTTCGTAACTATCTGTGTATGTAGTAGTGTAATCTACTTTTAATTTACTATGCAAATAGGGTTCAGCATTACGGAAGAAA----------->>>>>>>>>>>>>>>>>>
native_YAR002C_A	Context	native_YAR002C_A	<<<<<<<<<<<<<<<<<<<TCAGACTAAAAACCTTTTATGTATCTTCTAGAAATTTATAGTTTATAAGAGCCGCTAAAGGTATTCCTTCTTTTTGAGAAAGTGGAAAAAAAATGACTAAAT----------->>>>>>>>>>>>>>>>>>
native_YAR007C	Context	native_YAR007C	<<<<<<<<<<<<<<<<<<<TGTATCAAATAATCAAGTACTATTTAATCTATGTAACATATGAGAAATGTAAAAAAAAAACTTCTATTTCGTCAAGTTTTTGAAGGGCGGTTCAGCATCTCT----------->>>>>>>>>>>>>>>>>>
native_YAR015W	Context	native_YAR015W	<<<<<<<<<<<<<<<<<<<CGTGATTTACATATACTACAAGTCGCCAGTGTAACTCCTCACTGAATATGATTCATACATACCCGTATGTATTAATGTATAAATGTTCTCAGAGCAAATTTT----------->>>>>>>>>>>>>>>>>>
native_YBL004W	Context	native_YBL004W	<<<<<<<<<<<<<<<<<<<CTGTAATATATCTTTATAACATGTATACTAATGAATAAAAAATCCAAGTTATAACGTCAAAGCTGTAGTACGTTAGCATTTCCGTAAGTAAAACCGTAAACT----------->>>>>>>>>>>>>>>>>>
native_YBL017C	Context	native_YBL017C	<<<<<<<<<<<<<<<<<<<AGAGATTACTTTACATAGAGTAGATAATTCCATATACTTTTCATAAACAAAAACGAGCAGATCCTTTAGACAGAATATCAAGTTCTTTCACAAGCCAAAGAA----------->>>>>>>>>>>>>>>>>>
native_YBL020W	Context	native_YBL020W	<<<<<<<<<<<<<<<<<<<ACAAAAATTCTTATATAACTTAGGCGACACATAATATGCGCTTAAATAACATATAGTGAGTATATTATCAAAAAGCATTCATTTTTTTTTATTTATTAGTCC----------->>>>>>>>>>>>>>>>>>
native_YBL022C	Context	native_YBL022C	<<<<<<<<<<<<<<<<<<<CTTTTCATCTAAATGGATTAAATACCTGTTTAAACATTCTGTAAATATTTAAACATAAACATCAATTTTATTACACAATACTAAATTCTTTCTTTTCTTCGT----------->>>>>>>>>>>>>>>>>>
native_YBL033C	Context	native_YBL033C	<<<<<<<<<<<<<<<<<<<ACACAAGTGTAGCATAATTATTAGTACATATAGTGCTTTTTTTGTAATGAAACGAAAATACCATGTTATTTTAATGCGTTACCCCGTCGGCGCGTATTGGCG----------->>>>>>>>>>>>>>>>>>
native_YBL035C	Context	native_YBL035C	<<<<<<<<<<<<<<<<<<<TATATTTAATTCAAACTTAACTAATGGAATAGCTCAAGGTAGCACCAAAAAGTATTGTTATACACCTGAACTATCGACCTTGAAACTGGCTCTATAACTTAC----------->>>>>>>>>>>>>>>>>>
native_YBL038W	Context	native_YBL038W	<<<<<<<<<<<<<<<<<<<ACGGATTGAACACACCATGTATACATGTATATAACTATTGAAAAATATCGATATTCACAATCAAGTAATCTAGCCATGGCTATGAGTTTATTAATTCTAGTA----------->>>>>>>>>>>>>>>>>>
native_YBL050W	Context	native_YBL050W	<<<<<<<<<<<<<<<<<<<ACGGCATATACTTACGCGCACATACATATATACATATATATTATAAATGTAACACTTGTTTTACCCGAAACGGCGAAGTAATTGTGTACCGCCGTGCACCTT----------->>>>>>>>>>>>>>>>>>
native_YBL057C	Context	native_YBL057C	<<<<<<<<<<<<<<<<<<<GGTACAAATGATATATACTACGGGTATAGATATACGTGCATTTATATATTAAGTTGAAGTCTTTTCCCGTTTCTGTTTTTGTATATTTATGCTCATGCCCAT----------->>>>>>>>>>>>>>>>>>
native_YBL060W	Context	native_YBL060W	<<<<<<<<<<<<<<<<<<<GTATATTTAAAGATATAAATATAAAGACTGCGCTGAAGAAATATAAACTTGAAAACTGTACTCTGCCTTTTATTTACAAGGGATATTGAGATGATTTGTGTG----------->>>>>>>>>>>>>>>>>>
native_YBL064C	Context	native_YBL064C	<<<<<<<<<<<<<<<<<<<GCTTTGAAATAAACGACTTTACTATATACAGGTATATGAAGTATCTCTAACTAAAACTTTTATCTATCTTTCATTCTTATTATATCTCATCTCGTACGAAGG----------->>>>>>>>>>>>>>>>>>
native_YBL075C	Context	native_YBL075C	<<<<<<<<<<<<<<<<<<<TTATTCTTCTATAGTGTTCTATTTAGCTACTTTTTATGTTTAACCTTTTATACGATGGCGGGTAATCTATCCATGATGACGAAAAATTTTTTTTTTTTTTGT----------->>>>>>>>>>>>>>>>>>
native_YBL076C	Context	native_YBL076C	<<<<<<<<<<<<<<<<<<<AAACAACTCATATAAATACGTACAAATTTTTCTCTACTCGAAGTGATATAGATGTATATGTGTAAGTTTACGTTTAAGTTAGAGTCATGTAATGCTAACTGT----------->>>>>>>>>>>>>>>>>>
native_YBL081W	Context	native_YBL081W	<<<<<<<<<<<<<<<<<<<GATGTTTACGTATATTTTTATGTATATTATTATCATTAGTATTACTATTATTGTTATTATTTATGCACGGTTCCTATTTACACGCGGCGTTTATATTTTACC----------->>>>>>>>>>>>>>>>>>
native_YBL086C	Context	native_YBL086C	<<<<<<<<<<<<<<<<<<<AATATTTGTATTGTTTTATGTAATTATAATCTTAAGCTTGCAATACCAATCACTATTACCATGTTAATGATCCCCCAGATAAAAAGACAAGACAGAGCATAT----------->>>>>>>>>>>>>>>>>>
native_YBL088C	Context	native_YBL088C	<<<<<<<<<<<<<<<<<<<TTGCTATGCAGATGCTTTATACTTCTTTTTTTTGTTTATAGAAATACGAAAAGTAATGTACAAACTCAATGTGATGATGTGCCCAAAAATACAATCGCTGAT----------->>>>>>>>>>>>>>>>>>
native_YBL089W	Context	native_YBL089W	<<<<<<<<<<<<<<<<<<<GTTTGTACATTACTTTTCGTATTTCTATAAACAAAAAAAAGAAGTATAAAGCATCTGCATAGCAATTAATAAAAAGGTGACCATCCCATATATATAACACTC----------->>>>>>>>>>>>>>>>>>
native_YBL104C	Context	native_YBL104C	<<<<<<<<<<<<<<<<<<<TATTGTACAATAAACCAAATCTTGCAACTTCTCTTTATTCTCACAATATATATACATAACCAAAGAAAAAACGTAATTAGTATAACATTGTATTTATGAGGC----------->>>>>>>>>>>>>>>>>>
native_YBR004C	Context	native_YBR004C	<<<<<<<<<<<<<<<<<<<TCCTTAATGCTTGTATATTTCTTCTTTTACTAAAAACATATAAAAACTATTTACATATAGAATATAGAATAATGCGACACTATGACCTTCTTCATTTTCTCT----------->>>>>>>>>>>>>>>>>>
native_YBR031W	Context	native_YBR031W	<<<<<<<<<<<<<<<<<<<ACTTATTAGTACATTAAAAATATTCTTTTATTTTTTATATACATACATAAGCCTTTAATACCTTTAAAGCGGTAACGACTGCCTCTTGAACTTAAAATTATT----------->>>>>>>>>>>>>>>>>>
native_YBR037C	Context	native_YBR037C	<<<<<<<<<<<<<<<<<<<GATTGTAAATATATGCTACTTTCTTCCTTGTATATACATATATACTTATAACGCTATAACCCGTTCTTGTAATATCGGCTATCACCCGGCGAAGGTGTATCG----------->>>>>>>>>>>>>>>>>>
native_YBR042C	Context	native_YBR042C	<<<<<<<<<<<<<<<<<<<ATTTAAATAATCCTTTCCATATGTTATTAGGTACATATATAGATAGATATAAAACTTTTTTTGATTCTTTATCAATATTACGTTTACATACGTACTCTCGTG----------->>>>>>>>>>>>>>>>>>
native_YBR044C	Context	native_YBR044C	<<<<<<<<<<<<<<<<<<<AGCCCTTACATACTTTTAAATAGTCAGAATGAGTCATTGTAAATAGATATTGCCACGGCGCTGCCTTTTATCACTTTTACCTCTTCGTAAATATCTATTATT----------->>>>>>>>>>>>>>>>>>
native_YBR050C	Context	native_YBR050C	<<<<<<<<<<<<<<<<<<<ATTTTACGTAAACTTTCAATACATTGAAATTGTGTCTCATTTTCTTCTAGAAGCTCCTCGGAAAAATTGATCACGTGATATATAGCAACAACTTTGTTACCC----------->>>>>>>>>>>>>>>>>>
native_YBR052C	Context	native_YBR052C	<<<<<<<<<<<<<<<<<<<AACCGTATATATCTTTACATAAGTACGATATGGTATAACTGTAACATTGAAGGACTGAAGGACTGAAGGACTGAAGGACTATAGTCAAGGGCCAATGGGGAA----------->>>>>>>>>>>>>>>>>>
native_YBR055C	Context	native_YBR055C	<<<<<<<<<<<<<<<<<<<AGTAATTCTATCTTGCGTTGTTTTCTACTTAGCCTGCGCGTATATTTATATGTATGTATGTATGTATACACATAATTGATAGAAGCGATGCTCAAAAAAAAA----------->>>>>>>>>>>>>>>>>>
native_YBR056W	Context	native_YBR056W	<<<<<<<<<<<<<<<<<<<GAAATATACAAACACATATATACTAACTATAGGCGTTTCTATTCTTTTGGTTTACTGTCGAAAATAAAAAAAAAGCTGTTGTGGCGGCACTTCGTAAGTTTT----------->>>>>>>>>>>>>>>>>>
native_YBR066C	Context	native_YBR066C	<<<<<<<<<<<<<<<<<<<TGTGAGTGAGCTCAGCCAAAAACATTTAAATATTCAAATAACGTACAAATAAAAGACTGATAAATAGTAATAAAACTAAGCGGGTTAGTAATACTCACCAAG----------->>>>>>>>>>>>>>>>>>
native_YBR070C	Context	native_YBR070C	<<<<<<<<<<<<<<<<<<<GTAAACCATTTATGTAGGATAGTAAAACTTCCAACTATTTTTGAAGTCTTATGGTGGCACCGCACCTTCTTTGATGCTTAAAATTTCCAGGATTGCTTCACA----------->>>>>>>>>>>>>>>>>>
native_YBR073W	Context	native_YBR073W	<<<<<<<<<<<<<<<<<<<CGCCAAATATGGACACTTATATACTAAATAAAATAGCTATTATTTAATCACTGATTGTATTTAATAGGTTTATTCTTGCACGACTCATTCAGGTTCAAGTCA----------->>>>>>>>>>>>>>>>>>
native_YBR087W	Context	native_YBR087W	<<<<<<<<<<<<<<<<<<<TGTAAGATATGTCATAAATACTGTATAAGTCACACAAAAAGCTGATATTTAACGCATCTTAGTCTTTATTTTCTTTGTTATTTATTTTCATTTAAAACAAAC----------->>>>>>>>>>>>>>>>>>
native_YBR091C	Context	native_YBR091C	<<<<<<<<<<<<<<<<<<<CTGTAAATATGAGGACTGTCTGTGCTGTTTGTATATAATAGTAACCTGCATATATAGCATTATAAGCTGTGTAGACAATTTTAGAAGTACATTTATATGGTA----------->>>>>>>>>>>>>>>>>>
native_YBR092C	Context	native_YBR092C	<<<<<<<<<<<<<<<<<<<ATTGTATAAATAAATAATATTGCAAATATAAATAAATACCCATCGATTCTGATCTTCTTTTATGTACTAGTAGGGTAACGAGTTTGTAGATTAGCGGCAGAA----------->>>>>>>>>>>>>>>>>>
native_YBR093C	Context	native_YBR093C	<<<<<<<<<<<<<<<<<<<TTTTGTATAACTAAATAATATTGGAAACTAAATACGAATACCCAAATTTTTTATCTAAATTTTGCCGAAAGATTAAAATCTGCAGAGATATCCGAAACAGGT----------->>>>>>>>>>>>>>>>>>
native_YBR096W	Context	native_YBR096W	<<<<<<<<<<<<<<<<<<<CTTCTATACACATATAGCCGGTATTATAAAATATATAAATCTATCTTCTTTCAAAAGTTTCTCTGTGCAGTCTGCGTTATATTTTATCTTCGGTAGAAAACA----------->>>>>>>>>>>>>>>>>>
native_YBR111C	Context	native_YBR111C	<<<<<<<<<<<<<<<<<<<ATAGCGATAAGTAGTGTTTCTGTATGAAAAATAGGCGAGATGTTAATACCAAAATACAAAGTACCTTTTGCAACAAGATAGTGTCCCATTTATGAATAAGTA----------->>>>>>>>>>>>>>>>>>
native_YBR118W	Context	native_YBR118W	<<<<<<<<<<<<<<<<<<<GAGTAATAATTATTGCTTCCATATAATATTTTTATATACCTCTTATTTTTATGTATTAGTTAATTAAGTATTTTTATCTATCTGCTTATCATTTTCTTTTCA----------->>>>>>>>>>>>>>>>>>
native_YBR120C	Context	native_YBR120C	<<<<<<<<<<<<<<<<<<<AGAGCACATTATTTTCTAAGCTTGTAAATACATATTTATTCATAATGGAGAACGTTATTCAAATTTATCTGTGAATTTCTTTACTCGAGGTATACTTCCGCA----------->>>>>>>>>>>>>>>>>>
native_YBR123C	Context	native_YBR123C	<<<<<<<<<<<<<<<<<<<TAAGTAGGTTTTCTTTTATTTCAATATCAAAATATGCCAAATGTGCAATAAAACCATAACTACGTATGTGATATTTCTGAGTTTTGTCCCCAAACCGTAAAG----------->>>>>>>>>>>>>>>>>>
native_YBR147W	Context	native_YBR147W	<<<<<<<<<<<<<<<<<<<CTAGTTGGCTTCTATTAATCTTTCCACTTAAAACTCAAACTTACTCATATGCGCATCGGCTATAGCCCAGAACTAGTATTTTCATTTTATGGAGGAAACAAA----------->>>>>>>>>>>>>>>>>>
native_YBR148W	Context	native_YBR148W	<<<<<<<<<<<<<<<<<<<CAATTTCGTTTACTGAAAATGCTACTAGTATATAATCATTAAGTATCTAACTATCACTCAATAAAAATATTATAGATCGCTTAAAAACTCGTTTATTGCCGA----------->>>>>>>>>>>>>>>>>>
native_YBR150C	Context	native_YBR150C	<<<<<<<<<<<<<<<<<<<TATTATATAAAGGACATTCGAGTAATTTAACTAATACATATGCATACGCGCGCGTATGTATTTCAGATACTTAAAAACTTCAAATCACGTATGAAAAACATA----------->>>>>>>>>>>>>>>>>>
native_YBR154C	Context	native_YBR154C	<<<<<<<<<<<<<<<<<<<AGTGGCATTTGGATTTACCCCTTTCATATAATATAAAATAACAAGAATATGTACAATTAGAAATAAATAATCTGCAATAAACCAATCACTAGTATGAAAATT----------->>>>>>>>>>>>>>>>>>
native_YBR155W	Context	native_YBR155W	<<<<<<<<<<<<<<<<<<<AGTGTCAAATAGTTAAAAATATGTAACGCAAAGTTGTAGATAGAAATAACAAAGCAAGAAGGAAAAGTAAAGAAAGTGAACGATATACGTAATGCAGGGGGA----------->>>>>>>>>>>>>>>>>>
native_YBR160W	Context	native_YBR160W	<<<<<<<<<<<<<<<<<<<GCATTATAATCTATTTCGCTATTATATTACAAATGCTACTGCACTGTCATTATAGCCTAGTAAAGTATATAGTGAATACAATATACTCAGTTTCAACATTAT----------->>>>>>>>>>>>>>>>>>
native_YBR181C	Context	native_YBR181C	<<<<<<<<<<<<<<<<<<<GTATGTCTTGGACCTGCATAATTTTTATACTTTTTCCTTTTAGATATATGTACTTTTGGCTTAATTTAATATAATTAACTATAACTTCGATTTTATTCTTTG----------->>>>>>>>>>>>>>>>>>
native_YBR189W	Context	native_YBR189W	<<<<<<<<<<<<<<<<<<<ATAATTCGCTGATTTCATAACTGTATAATAAATTTTATAACTTTTCAAATCACGGATCATTTTTCATTTTACTTTGTCATTTTTATTTCATTTGAAAATGGG----------->>>>>>>>>>>>>>>>>>
native_YBR198C	Context	native_YBR198C	<<<<<<<<<<<<<<<<<<<TTCACACTGAAAAAAATAACAGCATGGAAGTGATATGTAATAAGTATAACCTAATCCGATATGTAACTATTAGATGCTTTTTCGACATCGTACTTGACCTGC----------->>>>>>>>>>>>>>>>>>
native_YBR234C	Context	native_YBR234C	<<<<<<<<<<<<<<<<<<<ATATACATACGTATATATATATATTGTTATGTGTATTCCCTACCTCATAATACACCTTGAGTTTGTATTGTTTTTTTCTTCACTTGGCATATACAGACTATA----------->>>>>>>>>>>>>>>>>>
native_YBR242W	Context	native_YBR242W	<<<<<<<<<<<<<<<<<<<TTATCATAAATACCAACTTTTGCGTCATAAAAGTACAAAGTAACTACCAATACATAATCTTCAACGTACTGTCCATAGGTTGTCGTGGCCAAAGATGATAGC----------->>>>>>>>>>>>>>>>>>
native_YBR248C	Context	native_YBR248C	<<<<<<<<<<<<<<<<<<<TGTGGTTGGATATGTATACTTTATAATCTTGACTCAGTCTATATACGCAATAATGATAGATGTTAAATCAGACATTTCACAACACAAGAGGATGTACAGCTT----------->>>>>>>>>>>>>>>>>>
native_YBR252W	Context	native_YBR252W	<<<<<<<<<<<<<<<<<<<CTTAGTGTATATACTTTGGCACACTTGTATAATGTATAATAAAATCAGGATAAATCCAGTGTGACCCGGACTGAATTACTGAAACTTTGAAGTGTTAAGGAA----------->>>>>>>>>>>>>>>>>>
native_YBR253W	Context	native_YBR253W	<<<<<<<<<<<<<<<<<<<AAAGGCGGTATTTATCTATTATTTGGCCAAAAAAAAAAAAAAATACATACTACATATACATATACGCCATAAAAAATCTCTGCATCTATCTTATTTCCCATT----------->>>>>>>>>>>>>>>>>>
native_YBR256C	Context	native_YBR256C	<<<<<<<<<<<<<<<<<<<ATAAAAAATTCGTCATAAATAGGTTTCATAAACGCATTTTTGAAGTGATCTCTCCATCTGCTGCAAAAATAGTCTTGTAAATGTGTGATAATGATGAGATTA----------->>>>>>>>>>>>>>>>>>
native_YBR264C	Context	native_YBR264C	<<<<<<<<<<<<<<<<<<<TACATAAAGTATTTGATTTTAAATCATAATTACTTAGATATCACCTGGGACAGGGTATTGACCGACCCACTTGGAAATCTCGCCAGACAAAGCAGCGACTTC----------->>>>>>>>>>>>>>>>>>
native_YBR270C	Context	native_YBR270C	<<<<<<<<<<<<<<<<<<<TTAAATATTTTATTTAGTAATATACAATAGTGGCATATAGATAGGTGTATTTCCTTTTTCTTGTTCCAAGAATCCGGAAAAACAGATGCTCTTTTCCGCCCT----------->>>>>>>>>>>>>>>>>>
native_YBR276C	Context	native_YBR276C	<<<<<<<<<<<<<<<<<<<ACTTTGTTATATAAGTATACGTACAACTGTATAATACGTAGGAAAATTACCAATTATAAGAAAAGTATGCAAAATTAACGCTATCAGCCAAGTATAACGAAC----------->>>>>>>>>>>>>>>>>>
native_YBR282W	Context	native_YBR282W	<<<<<<<<<<<<<<<<<<<GTTATTTATAATCTTTCTTCAATATGCGTGTAAATACTAGTTTTCGACTTTATAGGTAGATAAAAAATAAAACTTAAGATTGTAAAACAAAATCAAATAAAA----------->>>>>>>>>>>>>>>>>>
native_YBR288C	Context	native_YBR288C	<<<<<<<<<<<<<<<<<<<TTATATGTGTACTTGAAATTCCATGCGAAACTAAATAGAATATAATGAGAATATAAGTCTTGGAATAAAAAAGGAATATAAAACTATGCTAAAAAAAAAAAA----------->>>>>>>>>>>>>>>>>>
native_YBR289W	Context	native_YBR289W	<<<<<<<<<<<<<<<<<<<AAAATATATACACATATATAAAATATACCGGAGATGTAAATAACCGTGGAAGAATTTGTATTATCATCGTGTTATACGATGCGGAGTCCCTTTGCGCCTACT----------->>>>>>>>>>>>>>>>>>
native_YBR298C	Context	native_YBR298C	<<<<<<<<<<<<<<<<<<<TTTTTTTAGCCAGTAGGTAGATACGGCGTTATTTAATTTTATTTTATATAACTAGTACTTAACACATCGAGTTTATTTTTACTCGACATTATGACTTTTTTT----------->>>>>>>>>>>>>>>>>>
native_YCL004W	Context	native_YCL004W	<<<<<<<<<<<<<<<<<<<GATTCTATTCTATCATAGTATGTCGCCTGTAAATATGGAAAAATAAAAGAAAAAATAGTAATAATAAATGCATTATCTAAAACTCCTTAAATTTGCAAACAT----------->>>>>>>>>>>>>>>>>>
native_YCL010C	Context	native_YCL010C	<<<<<<<<<<<<<<<<<<<AATGGTGGTTAACATTTACTACATATCATAAGATCTTCTCATGGCATTTTGTCATTATTTTGGTATCGTCGGAAGTGATGTATTCACTTGAAGGTGAAAAAA----------->>>>>>>>>>>>>>>>>>
native_YCL025C	Context	native_YCL025C	<<<<<<<<<<<<<<<<<<<ATTCTCATAGACAAATCTTTGATGAAGAATTAATCAAGCAAGAAGACGAAGAATATAGGGAACGTTTGAGGAACGGACCTTATTGGAAAAGGGTCGTTGCCT----------->>>>>>>>>>>>>>>>>>
native_YCL026C_B	Context	native_YCL026C_B	<<<<<<<<<<<<<<<<<<<GGAACAGTATATAAGTACAGAATTATAGGTATAGATTAAATGCGAACGTCAATATTATTTTCATCAGTCGTATTCTTGGAGACAGTCACCAGGCACAATGCC----------->>>>>>>>>>>>>>>>>>
native_YCL031C	Context	native_YCL031C	<<<<<<<<<<<<<<<<<<<ACCACCATCCTCGTCATCATATTCAACATATCTCAATATATCTATAAAACTAATAATATAATATAACATAATATAGTATAATAGTATAAGTTTAAAGGCATC----------->>>>>>>>>>>>>>>>>>
native_YCL033C	Context	native_YCL033C	<<<<<<<<<<<<<<<<<<<ATGTACTATATATATATATATATATATGTGTGTATGCATACGTACATACTTCTTCAAATTTTGTTATGATCACCGAAAGGGTTTGAGATCGTGGACGGCTGA----------->>>>>>>>>>>>>>>>>>
native_YCL036W	Context	native_YCL036W	<<<<<<<<<<<<<<<<<<<ATATATTCATCGATTTTTTTCCTGTAAATACAAACACATGCTTGTATACATATACATATACATATATATAAGCTCATTATAAACCTGTGTGCATGGAAAAAA----------->>>>>>>>>>>>>>>>>>
native_YCL043C	Context	native_YCL043C	<<<<<<<<<<<<<<<<<<<TTCTGATCACTTTGGTTTTTCATTAAATAGAGATATATAAGAAATTTTCTAGGAAGTTTTTTTAAAAAAATCATAAAAAGATAAACGTTAAAATTCAAACAC----------->>>>>>>>>>>>>>>>>>
native_YCL045C	Context	native_YCL045C	<<<<<<<<<<<<<<<<<<<ATATTTACATACACATTATATATATCAGATACACATTTCAAGGCTCCTTATTTTGGCTTTCTTTTTTTTTTTTTTTTTTTTCCCTGGAAGACGTCATACTCG----------->>>>>>>>>>>>>>>>>>
native_YCL056C	Context	native_YCL056C	<<<<<<<<<<<<<<<<<<<TTTTATGCTTGAACGAATTTAGTTCTGTAAGCCCAGCTCCTTCAAGAAAGCATCCTTAGAAGGTTCCCTACCCAAAAATTCTTTCAGATTATCATTAATATC----------->>>>>>>>>>>>>>>>>>
native_YCL058W_A	Context	native_YCL058W_A	<<<<<<<<<<<<<<<<<<<GGAATAGTGGTGAAAGTTACGTAAATATATACATATAGAGCGGAATGGTACTGCATATTTTTATTATTTTTTTTTTTGAATATATATAAAGCATCGTCGCTT----------->>>>>>>>>>>>>>>>>>
native_YCR011C	Context	native_YCR011C	<<<<<<<<<<<<<<<<<<<TAGGCGTCGTATATAGTCTCTTCTTTTACATAAGAAATAATAATTTTTGGCCCCGCAACTTTCCTTATTTTCGAGAGGGTCCACTGCCCGTTGATCCGGAGC----------->>>>>>>>>>>>>>>>>>
native_YCR020C	Context	native_YCR020C	<<<<<<<<<<<<<<<<<<<CTCAAGTAGTATATAACACTTACTTATATATATATATGTATATTTTTGCAGAAAAATAAGAGCAATGAACAAGCTGATATGATCATCGTGTTAGACTTTTGT----------->>>>>>>>>>>>>>>>>>
native_YCR036W	Context	native_YCR036W	<<<<<<<<<<<<<<<<<<<AAATCTACTGCAATTTTTTACTTTTAGTTTGTTAAATTTTAGTTTTCGTCATATATATAAAGTTTAAAAAGGTACAAAGAATGCAGTAATAAGAAATGTAAT----------->>>>>>>>>>>>>>>>>>
native_YCR044C	Context	native_YCR044C	<<<<<<<<<<<<<<<<<<<TATCTTAATTCACCTGTTTACTATCATGAATAATAGTTATATATGTATTTTTTTTTGTTTATTTTTGATTTTCTTTTACCGTTATCACATTCTGTTTATTTT----------->>>>>>>>>>>>>>>>>>
native_YCR073C	Context	native_YCR073C	<<<<<<<<<<<<<<<<<<<GTGGTCAACGTCTAAAAATATGATATACTACGATATATAATGTAATGTAATTCAATAATGGTGATGAAGGCAAGATTTCATTTAGAGCTGTTACCCGAGAAA----------->>>>>>>>>>>>>>>>>>
native_YCR075W_A	Context	native_YCR075W_A	<<<<<<<<<<<<<<<<<<<AATTCTTTCCTTCCCTTTCGACATAGCTATGTCTGTATACTATCTAAAAACTAAATATCACAATAAACAAAGTACTAAAATAAACACCCATTTAAATAAAGC----------->>>>>>>>>>>>>>>>>>
native_YCR090C	Context	native_YCR090C	<<<<<<<<<<<<<<<<<<<AAGAGTGTCTGTTTATAGCATATATACGTACATATAATATATACGGGAAATTAAATGAAGTTGATCACCATTACCATTATCATAAAGAACTTACTACAGAGA----------->>>>>>>>>>>>>>>>>>
native_YCR095C	Context	native_YCR095C	<<<<<<<<<<<<<<<<<<<TTACATTTTTACGTATATGTATAGATGATTTCATGATAAACGTTTTCCACTTTTCTATCATTTCATCATCTAAATGGGAATAGCAAACCCTGGGAGTTCTTT----------->>>>>>>>>>>>>>>>>>
native_YCR102C	Context	native_YCR102C	<<<<<<<<<<<<<<<<<<<TGACGAACAGATATTATTTTTCTTTTGTATACACAGTTATTACGTATGTTAGAGTGACTTGGTTTTTTTTTTTTTAATGAAATTGTTTGTTATTGATCACGC----------->>>>>>>>>>>>>>>>>>
native_YDL007W	Context	native_YDL007W	<<<<<<<<<<<<<<<<<<<TGTGCCCATTTACATTTTTCTATAATAGATTTACGTATATAAGTAATGCTTCAACAAAGCTTAATATGTGTACATTTTGTATCACGTGCAATATTTGTTTCA----------->>>>>>>>>>>>>>>>>>
native_YDL030W	Context	native_YDL030W	<<<<<<<<<<<<<<<<<<<AATCTCTCTGTGATATGTATATTTGTTTGATAGATAGCAGTTGTATGTATTTATACTATTCTTAGTAATGACCTTATTACCCGTCTTGTAGAATTGAAAGGC----------->>>>>>>>>>>>>>>>>>
native_YDL044C	Context	native_YDL044C	<<<<<<<<<<<<<<<<<<<AAAATTATTCAAACCTTGTAAATAGTGTTATATATATGTGTTAGACTTAAAAGCGCTAATAAACGTTCCTGCTCGCATTTAACTTCTGTTCCAATTTTCCTA----------->>>>>>>>>>>>>>>>>>
native_YDL052C	Context	native_YDL052C	<<<<<<<<<<<<<<<<<<<GCCACCACCACATTTTTAGAGTAGTATATAGACCCAAAAACTGTAATTATCTTTTTAAAAAAGTAAAATGACTTACGAATGATTCTGATGATTTTATTTATT----------->>>>>>>>>>>>>>>>>>
native_YDL057W	Context	native_YDL057W	<<<<<<<<<<<<<<<<<<<ACCATACAACTACATATTAATCTAAGATAAGTCTTGTGCTGAGTTTGGTCACTTTGCGGGATCACCCGCATAAAGTCGTCGGCATTGCAGTTTAAGATCAAA----------->>>>>>>>>>>>>>>>>>
native_YDL065C	Context	native_YDL065C	<<<<<<<<<<<<<<<<<<<GGTATATATATTTATGATAACAGTAAAAAAAAAAAAAAAAAAGTAGTTCATTATCCTAGAGCATAACTAAGTATAACACTTTAAAAAATGAAAAAAAAAAGT----------->>>>>>>>>>>>>>>>>>
native_YDL075W	Context	native_YDL075W	<<<<<<<<<<<<<<<<<<<ATCAATTAAATAAAAATAATACTCATTTTATATTAATAAATATAAAGTAAACATTTTCGATTTGTATAAATCTCTTGTACTCAAGCCAAGACTTCTGTATTC----------->>>>>>>>>>>>>>>>>>
native_YDL077C	Context	native_YDL077C	<<<<<<<<<<<<<<<<<<<GATCCCTTAACAGCTGCTGTTATTGTTGTTAGTATTTCTTATATATATTAAAAATCTCTCAGTTGATTTTCCGTGAATTGTTTAGGAAAAGAACAAAATTTA----------->>>>>>>>>>>>>>>>>>
native_YDL095W	Context	native_YDL095W	<<<<<<<<<<<<<<<<<<<ATTTCCCAGTACTCTCCACATTTTTATGTAAAGTCTTCTATAAGCTCTCGAGCGTATAATTAAAAACGAAAATAGACAAAAAAAACATCATGAATAAAAAAA----------->>>>>>>>>>>>>>>>>>
native_YDL097C	Context	native_YDL097C	<<<<<<<<<<<<<<<<<<<GTTTACATGTATATATATGTATGTATACTCACAAGTACCAGAGTAAGAATTCCTAAATAAACTTATAAAATGCAGAAAATACATAAGTATGATTTTTCTTTT----------->>>>>>>>>>>>>>>>>>
native_YDL099W	Context	native_YDL099W	<<<<<<<<<<<<<<<<<<<GAATGAATATTTTCGCGTATATATTTTAATTAAGGGTTTATATACATAAAAGATATATCTAATGATCTGATCTGAGTCCCGACTTTTTATATGTGCTCTATG----------->>>>>>>>>>>>>>>>>>
native_YDL100C	Context	native_YDL100C	<<<<<<<<<<<<<<<<<<<AAGCCCCTGAATACCATAAATAGATACATACGACATATAACCATAGAAAAAATAGTAATACGATGGTATGTGTGTGAAAAGAAAAAAATTACGTGACGCGAC----------->>>>>>>>>>>>>>>>>>
native_YDL108W	Context	native_YDL108W	<<<<<<<<<<<<<<<<<<<TATGATTTTATAAAATTTGTAGAATCTGTGTTATTGACATTAGATGTATCCTCAACATATACAAATAAACTTCTTGATGCGTCTTGTTTTTTGGTGTTGAAT----------->>>>>>>>>>>>>>>>>>
native_YDL115C	Context	native_YDL115C	<<<<<<<<<<<<<<<<<<<ATTTGCCGTCAGAAACTGTTCAATGTATGTAAGTAACTGCATCTGTAATTTTATCTTTAGATAGTAGAAAATTCATGTTTAACCGCTTTTTCACTTCATGAA----------->>>>>>>>>>>>>>>>>>
native_YDL116W	Context	native_YDL116W	<<<<<<<<<<<<<<<<<<<TCAATTAATGTATTGCAGAATAAGTTTATATTTTAAGTAAACAGCAATAATTTTATGCATTTCTTCTATCTATTTCAGAAGTAATTGACGTGATTTTTTATA----------->>>>>>>>>>>>>>>>>>
native_YDL122W	Context	native_YDL122W	<<<<<<<<<<<<<<<<<<<GTTATAAATACGATATCCGTAATTGTGTAAATAACAATAACTATAATTAAATTGAATAATTAAAAGTCTACGTTATTCGTTAAATCAATTGTTTAGCTAGTT----------->>>>>>>>>>>>>>>>>>
native_YDL124W	Context	native_YDL124W	<<<<<<<<<<<<<<<<<<<ATACCGGATAATTTATGTACGAGTCATATTTGTTTTGTATAACTTTATTAATCGACTTTTTTTGTCAGGTTTATCACCCCGTTACCCATCCCGCCACTTTTC----------->>>>>>>>>>>>>>>>>>
native_YDL126C	Context	native_YDL126C	<<<<<<<<<<<<<<<<<<<TTATATGCCAGGTATATTTTTATTTTAAATCGTAAATTCAAGTCATTTCTATAAAAAAAATCGTCAATTTTAACTCAATATTTTATGGCCCTTTTTATATTT----------->>>>>>>>>>>>>>>>>>
native_YDL130W	Context	native_YDL130W	<<<<<<<<<<<<<<<<<<<ACATACAAGGAAAGTCATTTTTTCTGCAACGTTTTTTTACCCTTTATGTATATATATTTACATATAAAATAAACCTCTAATCAATCAGTATTTAAAAATCGG----------->>>>>>>>>>>>>>>>>>
native_YDL143W	Context	native_YDL143W	<<<<<<<<<<<<<<<<<<<CATGGGTTTCCCAGTATCCATATGTTTATGCATATATACATATATATGTTGATTTAGTGTATTTTCCACTACATAAAAACTAAAAAACATTCAAAATGAAAA----------->>>>>>>>>>>>>>>>>>
native_YDL165W	Context	native_YDL165W	<<<<<<<<<<<<<<<<<<<GGTAGACAGAGAAACGAAAGAAGTAAATAAATGTCATTATATGTGATGCGGCGTTTTGGAGCTGAACAGAACGCCCTCTTTTTTTTTTTTAATGATTAATTG----------->>>>>>>>>>>>>>>>>>
native_YDL174C	Context	native_YDL174C	<<<<<<<<<<<<<<<<<<<GTATCTGATTTTCCTTTTTCACCCTTCACGTAAACCTGAAATATATTTCATGTAATATATATAGTTCATCCTTAAAGAAAACATACCATTTCAAAATGCCCT----------->>>>>>>>>>>>>>>>>>
native_YDL177C	Context	native_YDL177C	<<<<<<<<<<<<<<<<<<<ATATCACCCTTACCATATAATATACACAATTGTAGAATATAATATTGATAAATATATACATATGTAGATAACTATAAAACTTGGCATTTTATTTTCAAATGT----------->>>>>>>>>>>>>>>>>>
native_YDL178W	Context	native_YDL178W	<<<<<<<<<<<<<<<<<<<AAATAAAATGCCAAGTTTTATAGTTATCTACATATGTATATATTTATCAATATTATATTCTACAATTGTGTATATTATATGGTAAGGGTGATATTTAAGGAA----------->>>>>>>>>>>>>>>>>>
native_YDL182W	Context	native_YDL182W	<<<<<<<<<<<<<<<<<<<CGTTCCCAAACCATTACATTATGTTCTTTCACTTATTACATACGATATATAGCATCTACATCTACATATCTAAATGATGTTTTTTCCCATCTACTTTGTCCG----------->>>>>>>>>>>>>>>>>>
native_YDL191W	Context	native_YDL191W	<<<<<<<<<<<<<<<<<<<TTGGAAGTTCAATTATATACTATCATTATCTATAGTTCCAACTTTTCTACGTTTTTCTAGCACCTTTTAAATAATTGTTAAATTAAAACATTTTCATCGAAA----------->>>>>>>>>>>>>>>>>>
native_YDL200C	Context	native_YDL200C	<<<<<<<<<<<<<<<<<<<TTGGATAAAGGATTTTAGGAAAATAAACATAAGAAATAGTTATGTATATGTGGTAAATTGTTCTAGTTATACATCTATGTTACAATATGGCTGGCGTTGGTA----------->>>>>>>>>>>>>>>>>>
native_YDL201W	Context	native_YDL201W	<<<<<<<<<<<<<<<<<<<CATAGATGTATAACTAGAACAATTTACCACATATACATAACTATTTCTTATGTTTATTTTCCTAAAATCCTTTATCCAACTACAATCTACTAAGGCTTAAGC----------->>>>>>>>>>>>>>>>>>
native_YDL207W	Context	native_YDL207W	<<<<<<<<<<<<<<<<<<<AAAATTCTGAACTTATATATGCACATTATGCTAATACACTTTATAATGACTTTATTTTAAACGTCGCCATTTTTAGTTTTATTTTCGGCTCGATATCAAGGG----------->>>>>>>>>>>>>>>>>>
native_YDL239C	Context	native_YDL239C	<<<<<<<<<<<<<<<<<<<CTTTTTTTTTTTTATTTAGAACTAATATATTCAATGGTGTCATTAATTATTATTTAGAGAATAAGTTACTGGTGGGGGGTGCACCTAAAATAAAGTCACATA----------->>>>>>>>>>>>>>>>>>
native_YDR012W	Context	native_YDR012W	<<<<<<<<<<<<<<<<<<<AATTTATAGTATAGATCTTTAACTTTAATTTAAATATCTTTGTTACTAGTCTTTAATCAAACCTTTTTGTTTTCTTTAAAGTCGAAACGTCAGATTTGCTCA----------->>>>>>>>>>>>>>>>>>
native_YDR021W	Context	native_YDR021W	<<<<<<<<<<<<<<<<<<<AAATATAGAGAACATATACCTACATAAACAAGTTAAGAGAGTCTCATCCATGCGGCTTCATTTTTGCTTTCATACGGAATTGGAGAGCATTTGTAATTGTTC----------->>>>>>>>>>>>>>>>>>
native_YDR027C	Context	native_YDR027C	<<<<<<<<<<<<<<<<<<<CATGATAAAGAAAAATTAGATTTCAAGCTATGTACCATTATTTACTTTTTAAACTAATGAATCATCGATGTTATATTCTCTAAGAAATTCCGCTTTTTTTTT----------->>>>>>>>>>>>>>>>>>
native_YDR037W	Context	native_YDR037W	<<<<<<<<<<<<<<<<<<<AGCTAAAAGATATTAGAACATATTGTATAATGTAAGTATTATTATTCTAAGATAGAGCTTGAATATGAAAACTCATTACCTAAATTTGTTTATGTTCGGTAG----------->>>>>>>>>>>>>>>>>>
native_YDR047W	Context	native_YDR047W	<<<<<<<<<<<<<<<<<<<ATGTGGAAATATTGATTCTTATAGTGTTATAAGTGATAATATACGTTTATGTAAATAATATCTTTTTCACAACGTTCAAAAGTGGCCTTTTTTCTTTTTTCG----------->>>>>>>>>>>>>>>>>>
native_YDR050C	Context	native_YDR050C	<<<<<<<<<<<<<<<<<<<ATTAATATAATTATATAAAAATATTATCTTCTTTTCTTTATATCTAGTGTTATGTAAAATAAATTGATGACTACGGAAAGCTTTTTTATATTGTTTCTTTTT----------->>>>>>>>>>>>>>>>>>
native_YDR051C	Context	native_YDR051C	<<<<<<<<<<<<<<<<<<<GTTTAAAGATTACGGATATTTAACTTACTTAGAATAATGCCATTTTTTTGAGTTATAATAATCCTACGTTAGTGTGAGCGGGATTTAAACTGTGAGGACCTT----------->>>>>>>>>>>>>>>>>>
native_YDR057W	Context	native_YDR057W	<<<<<<<<<<<<<<<<<<<AACAAGGAGGAGTATAAACTTTTAATTTTTTTTTTTCACGTTTTGCCTTTTATATACCGATTAAATATTTATATTTCTGACTTTTTCTTTACCGACACCAAC----------->>>>>>>>>>>>>>>>>>
native_YDR063W	Context	native_YDR063W	<<<<<<<<<<<<<<<<<<<GTATAGTCTATCTTAAACACTAAACTACCTCCTATAATCATGTAGTGTACTTTAAACATTTTTTTATCTTCATAGCAATAATATAAGCCTTTTACCACCCAT----------->>>>>>>>>>>>>>>>>>
native_YDR064W	Context	native_YDR064W	<<<<<<<<<<<<<<<<<<<GAGTGTTTAAATCATTTATTTCATTATTTTATATGTATATTTTGTATAACTAAAATTGATTTTTTAAACATCTCTTTATAAACGATAAGTTGCATTTTATTT----------->>>>>>>>>>>>>>>>>>
native_YDR067C	Context	native_YDR067C	<<<<<<<<<<<<<<<<<<<ATTCAGGGATAAATTCATATAATATTTTGTAAAGACAGAAGCTTCAGGGTTAAGTCTTAGCCGGGCCCTCCAGCATTGATAATCATTTTTTTCAATATCAAA----------->>>>>>>>>>>>>>>>>>
native_YDR072C	Context	native_YDR072C	<<<<<<<<<<<<<<<<<<<CTATAGAATGTCATAATGTAATAAAAGTAATTTCGGATAATTTAAATAATATAGATTGGCTTTTTTTTTAATAATATATTATTAGTGTTATGCATGCTTTTT----------->>>>>>>>>>>>>>>>>>
native_YDR087C	Context	native_YDR087C	<<<<<<<<<<<<<<<<<<<CTTCCTGGCGGTAGTATGTAAGTAATCGTAAGTCGCTCATATAAATTGTAGTTGTATATCTATAGTACGAAAAATTCATTACCCTCTGTGGATATTGGCGGA----------->>>>>>>>>>>>>>>>>>
native_YDR092W	Context	native_YDR092W	<<<<<<<<<<<<<<<<<<<GATCATTTCTGTATAAGTTTTCTCAACTGAATATATAAATATATATCATTACTATGCTGCTGCTGCTGCAAAAAAAAAAAAATTTACGATAAATGCAAAAAC----------->>>>>>>>>>>>>>>>>>
native_YDR103W	Context	native_YDR103W	<<<<<<<<<<<<<<<<<<<AGAGTATACACTAAATTTTATGCAATAATAAAAAGAAAGCATCCCGCCAAACGTTTCGTAACTACATATTGTTACATAGTTTGATTCCGTGAATTTGAAGTG----------->>>>>>>>>>>>>>>>>>
native_YDR113C	Context	native_YDR113C	<<<<<<<<<<<<<<<<<<<CCACTGCTCATTCACATACACACAACATATATACACGTATATACAGATACTTTATAACATACAATTCTGGTTAAAAGCGGTTGCTCCTGCCGCCGGGATTTA----------->>>>>>>>>>>>>>>>>>
native_YDR119W	Context	native_YDR119W	<<<<<<<<<<<<<<<<<<<GAACCGGTAGATGAAAATGTATACTTTAAATAATACAAATACTTTTTTTCTTTTTTCTTAAACCCGATAATACTTTTGTCGCTTAGATAAAGATGCAGGGAA----------->>>>>>>>>>>>>>>>>>
native_YDR131C	Context	native_YDR131C	<<<<<<<<<<<<<<<<<<<CTGTGAGACATGGCGGTTATAACACGTACATAATGATATATACTCTAAATACTGCAAATTGTCAACAAGAGGAAATCAAAACAAATGGATTGTATAGTCTAG----------->>>>>>>>>>>>>>>>>>
native_YDR140W	Context	native_YDR140W	<<<<<<<<<<<<<<<<<<<GACAGTTGCAAAACCTTTCACGTTATAATTGATAACCTGTGTCTTTACTCAAAGCGTATAACTATATTTCGGTTTATAAAGAAAAATTCATAGCTATGCTCA----------->>>>>>>>>>>>>>>>>>
native_YDR150W	Context	native_YDR150W	<<<<<<<<<<<<<<<<<<<AGTTAAAAAAACTAAATAACTCTAAGTAAATTAAGAACAATAATAATCATTATTTCGATTTTTAGTCCTGTAAACACGTTTGCCACCGATGAGTAACACTGA----------->>>>>>>>>>>>>>>>>>
native_YDR155C	Context	native_YDR155C	<<<<<<<<<<<<<<<<<<<GCTCTGCCTGGAACAATACAGCAAAAATTGAAACGAACTATTCTCTCTTAAATTATATGTATATGTATAAGGTATGTGTATGTATGACAATCAATTCTTATA----------->>>>>>>>>>>>>>>>>>
native_YDR159W	Context	native_YDR159W	<<<<<<<<<<<<<<<<<<<AAAGCATTTGTAATATATAAACAAAAGAAATGTGCATTTTTTCTATAGCTTTAGGAAAAGTATTTGATAATCACCCATTTCTTATTACTGTCGGCGTGCCAT----------->>>>>>>>>>>>>>>>>>
native_YDR165W	Context	native_YDR165W	<<<<<<<<<<<<<<<<<<<GAAATAAAAAGGTAGTAAGTACATCTTTATAACTAATATAAAAAAAGATACGTACCGATTTGTGTTAATAATCATTGTTAGTACATCTTTATACCTCTGTTT----------->>>>>>>>>>>>>>>>>>
native_YDR167W	Context	native_YDR167W	<<<<<<<<<<<<<<<<<<<AGTGGCTAACAAATGGAAATGAAATATGTATATAGTGTAGCAGTATGCAACTCTTTTAAATACACGATTCGTTATTAGATTGATTAGAGCACTTATTCACGC----------->>>>>>>>>>>>>>>>>>
native_YDR171W	Context	native_YDR171W	<<<<<<<<<<<<<<<<<<<GAATATCGTATCTGTTTATACACACATACATACATTTATATTTATAATAAGCGTTAAAATTTCGGCAGAATATCTGTCAACCACACAAAAATCATACAACGA----------->>>>>>>>>>>>>>>>>>
native_YDR182W	Context	native_YDR182W	<<<<<<<<<<<<<<<<<<<AGACAGAATTACTGCTATTCTCTTCCAGGATCAAAATGCTTTGAAGGGAAACGTCTGGCTATTTAATATATGCGAATACACCTTATATACAGACAATGAACA----------->>>>>>>>>>>>>>>>>>
native_YDR183W	Context	native_YDR183W	<<<<<<<<<<<<<<<<<<<AACTAAATAACCATTACCTCCCTACTAAAAATGACTCGATGGTCTTTTAAGCCATACGCATGAGCGAAAATGGTTCCTCCTGTTCAAACTAAATCGGTTATT----------->>>>>>>>>>>>>>>>>>
native_YDR192C	Context	native_YDR192C	<<<<<<<<<<<<<<<<<<<AGGTCAAAGAAAAACATACAAAATGGTAACTTAAACAATATATATGAATATATATATATATCTAATGAAAAATGCATTAATTTTATCTCCAACCTTTTTTGG----------->>>>>>>>>>>>>>>>>>
native_YDR195W	Context	native_YDR195W	<<<<<<<<<<<<<<<<<<<AAGCTATGACATGCTGATACATAAACATGTAGTATATATACTCATTTTATATAATGTAATTATAAGATATCAACCTTATACCGCTGAAGACTTTTTATTTTG----------->>>>>>>>>>>>>>>>>>
native_YDR201W	Context	native_YDR201W	<<<<<<<<<<<<<<<<<<<AGTTAGAAGTTTATTTTTTAAAGCATCCATTTATCTCTTTATCCAGTTTGTATTATAAATTATTGTTAATGTTATCGCTAGTAGATTACTTATATGTACTTA----------->>>>>>>>>>>>>>>>>>
native_YDR205W	Context	native_YDR205W	<<<<<<<<<<<<<<<<<<<GACAATTCTTTGTCCTGCATACCTTTTATATTAATTTTTTAAACAAGATTTCATATACATAACGGTACCTATCGTAATTATTGGCGGCTGCTTGTGTTGATC----------->>>>>>>>>>>>>>>>>>
native_YDR212W	Context	native_YDR212W	<<<<<<<<<<<<<<<<<<<GATTCTTTGCGTAATCCGAACGAGATTCTGTATCTGCATGTAAACTAATAAACCTATATAAAATTTAATTATATTTTTTTCAGCTAGTTCTATTTTTGAATT----------->>>>>>>>>>>>>>>>>>
native_YDR214W	Context	native_YDR214W	<<<<<<<<<<<<<<<<<<<AAGATATATTGTTCTCATGTTTCAATAAAAGTATGCGTAAATATTTACATACCACTATTGGCATAGATAGAATGCAATACATCATGTAGTTCTGTACGGCAT----------->>>>>>>>>>>>>>>>>>
native_YDR229W	Context	native_YDR229W	<<<<<<<<<<<<<<<<<<<AAAATTTGTAACTCTATGTATGCTTTTTATATAGAAATGGAGAAAGTGAACAATTGAAGTTATAGTATTTTCGGAGAAATGTTGCATATATACATAGGAAAA----------->>>>>>>>>>>>>>>>>>
native_YDR235W	Context	native_YDR235W	<<<<<<<<<<<<<<<<<<<AGCCAAAAGGCATTGTCATTTATTAAAAGGTATAAATATGTAAATGTATACTTAATGACCGTTAAGAAAAACTACTAGCCTCATCACTCCCGCAGATCTCTA----------->>>>>>>>>>>>>>>>>>
native_YDR239C	Context	native_YDR239C	<<<<<<<<<<<<<<<<<<<TCCTTCTCTGTAGTTTTGTAGATGTCATATATGTACGTTTATGGAACAGCATTTTAGAAAAGTATTACCCAGCTTATCACTTCGTTTTTTTTTTCTTTCCGT----------->>>>>>>>>>>>>>>>>>
native_YDR248C	Context	native_YDR248C	<<<<<<<<<<<<<<<<<<<AACGCTTGGATAAAACGAAGTAAATATTAGAAACAGTTATATAGAAATTAAATACGGTGACCTGGAAAATTAACAAAGACAGAACAAATGTGAATGAATAAT----------->>>>>>>>>>>>>>>>>>
native_YDR279W	Context	native_YDR279W	<<<<<<<<<<<<<<<<<<<AGCTAGTATCATAATTAAACAGCAATTTGAATGCTATAACTCGGTGGTGATGACCTCAGTGCGAGATAATTACACAATATTGTCACTACCAACGAATGGGCT----------->>>>>>>>>>>>>>>>>>
native_YDR284C	Context	native_YDR284C	<<<<<<<<<<<<<<<<<<<ATAAAAAAGAATATATACTCCACATGACATACGAAATATACGTATTTATTGTTCTGTATGGAATAACAGCGATTACATAAAGATGACATGTTACTTCTTTAT----------->>>>>>>>>>>>>>>>>>
native_YDR286C	Context	native_YDR286C	<<<<<<<<<<<<<<<<<<<TCTTTTGTTTTTACTAGAGTTACAACACTGTAAATATTTATAAGCTATGAATAAGTATATACCTCAAAAAACTATATCTACGCTAATTTTACTATGCATACT----------->>>>>>>>>>>>>>>>>>
native_YDR287W	Context	native_YDR287W	<<<<<<<<<<<<<<<<<<<AAATGCCCCCCTCAGGTGTCGTTAAATAAGCTACATCTAAGAAAAGTTTATATAGTACTTCACGCAATTCCTACTAGTATTTTTTTCCAGTACAGGACGATA----------->>>>>>>>>>>>>>>>>>
native_YDR294C	Context	native_YDR294C	<<<<<<<<<<<<<<<<<<<ATATAGAATCAAATCTCATACATAATTTAAAGAACGAGAGTGCAATGTGATGATTGTGATTCCTGATCCTATGTCACGGACGACGACTTGTATCACCTTGAA----------->>>>>>>>>>>>>>>>>>
native_YDR295C	Context	native_YDR295C	<<<<<<<<<<<<<<<<<<<GTGACGTTTCCTAAAAGAAGTAGCCTGTATAATATAGAGAGATTTTATATACTTTCTTAATGAATTAGACTGTTTCTACAAGTATTTGACACTGGAAAAAAA----------->>>>>>>>>>>>>>>>>>
native_YDR302W	Context	native_YDR302W	<<<<<<<<<<<<<<<<<<<AATATCGGTAATTTAAAAATTTGTATATAAAAAAATATAAGTATGATAGAGGTAACATAAACTGGTCCTATGCACAATTGAAAAATCTATGACAAAAACTAA----------->>>>>>>>>>>>>>>>>>
native_YDR304C	Context	native_YDR304C	<<<<<<<<<<<<<<<<<<<TGCATCACTATTCAGGAGATGTATAGGCCAGCTATGTAACTATATAGTGCTTATAACAGTTGATTATCACATAGAACGAGTATGTTACCCTATGGCCCTTTT----------->>>>>>>>>>>>>>>>>>
native_YDR311W	Context	native_YDR311W	<<<<<<<<<<<<<<<<<<<AGAAATATAAAGGCTCTCCAGTTGTTACCACTTTTTACATTCATATTTTTCATCTATTTACTGCATGTTACATATTACATAAAACTTAATTGTGTGTATTCT----------->>>>>>>>>>>>>>>>>>
native_YDR316W	Context	native_YDR316W	<<<<<<<<<<<<<<<<<<<AACATATTTATTCATACCAATGAATTTTATACAGGCTTAGAATCGTGTAAATATTTCAGTAAGCAAGTTAAAATGTGATCTAAAACCCCTTAGGTAGTTCTC----------->>>>>>>>>>>>>>>>>>
native_YDR319C	Context	native_YDR319C	<<<<<<<<<<<<<<<<<<<AACAGAGAAAATTAGCTCTATCCTCTTTCTATAAAGTATATTTTTGTTAACATTCACTTGAATATTGTCGCGAAAGAATGGTTTAATTTTAATTCCAAATCA----------->>>>>>>>>>>>>>>>>>
native_YDR320C	Context	native_YDR320C	<<<<<<<<<<<<<<<<<<<TCCCTTGTGTGCCTGCTTCGCTCAGTTGTTTTTGATATGTACTTTATACAAATATATATAGGAAAACAAATTCTTCAAAGCGCGTTAGGAAAAAGTATGGAA----------->>>>>>>>>>>>>>>>>>
native_YDR320C_A	Context	native_YDR320C_A	<<<<<<<<<<<<<<<<<<<CACCAATTTTCTATATACGCATACTCATATACACATATATATATGCTATACCGTTTCTAATATATTCATTTAAGATCACTGTTTCCTGCGAAAAGGAGAAAA----------->>>>>>>>>>>>>>>>>>
native_YDR329C	Context	native_YDR329C	<<<<<<<<<<<<<<<<<<<TCTGAATAAGTACTGACACTCACACCAGAATATATATATATATAGCGTAATCTTTAATACAGTAAGTGTGCAATAGGTAACATGACATTACCCTGCAGCGAT----------->>>>>>>>>>>>>>>>>>
native_YDR357C	Context	native_YDR357C	<<<<<<<<<<<<<<<<<<<TATAATACAAATATACCACATACATAGATATACCCTACGTATGTTTTATGCTGTATTTCTATTGGAGAAAGAAATGAATAAACGCAAAGTAGTCAATACTAG----------->>>>>>>>>>>>>>>>>>
native_YDR365C	Context	native_YDR365C	<<<<<<<<<<<<<<<<<<<CAGTCAATGAAATAGTATTTAAATGAAACTTGAATACAAATAGATATGTACAATTATAAAGAATGCATCATTGGATTTGTAGTTGATATCAATTATCGTAAT----------->>>>>>>>>>>>>>>>>>
native_YDR367W	Context	native_YDR367W	<<<<<<<<<<<<<<<<<<<AAATAGTAAAATAAAGCCCTAGCGTTATAGCGTTTTACACTGATGAAGAAATGTTTCTATTCTGACATCATAAAATCATTCTCACTGATGCTATTGTCACTT----------->>>>>>>>>>>>>>>>>>
native_YDR375C	Context	native_YDR375C	<<<<<<<<<<<<<<<<<<<GCTAAGTGGCGCCTTACTACATAACTTGTATATAATAAAAATTCAGAAGATGCTTTAACTTTTTCTCGTTAATAAGACCGAGTTATTTGCTATTACGAACAA----------->>>>>>>>>>>>>>>>>>
native_YDR376W	Context	native_YDR376W	<<<<<<<<<<<<<<<<<<<AAAATAGATCGTTAATATATTTCTAACATCTTCTTGTAAATGTAAATATTTTAAAAGGGTTGATCTTATTACGGAGAGAACCAATCATATCGAAGGATTTCT----------->>>>>>>>>>>>>>>>>>
native_YDR379W	Context	native_YDR379W	<<<<<<<<<<<<<<<<<<<AATACAGATTTGCAAAAGTTAAATAAACATAGGATAGATTAAATAAGAAATCATATGAAAAAAGAATAAAGTAAGAAAATAGTTCAATGTATATTCGTCAGT----------->>>>>>>>>>>>>>>>>>
native_YDR383C	Context	native_YDR383C	<<<<<<<<<<<<<<<<<<<CTATTTTCAATTAATTGTCTATATAGAATCTTATACAGTAATTAATTATTTTTAAATCACAATGGAATCGAGGATTTACACCAGATTTTGTAAAATGAAGGA----------->>>>>>>>>>>>>>>>>>
native_YDR386W	Context	native_YDR386W	<<<<<<<<<<<<<<<<<<<AGCAATTTGAAATATAGTCATCCCTGCAAGGTTTTATAAAGAAAAAAGTGATGATATTCTTTTAACTAATATATACATATATAAGAAAAGAAGCCTTAATTT----------->>>>>>>>>>>>>>>>>>
native_YDR394W	Context	native_YDR394W	<<<<<<<<<<<<<<<<<<<GATTACCATATATGCTTCAACGTAGGTCTACATAAAGTATTACGTACATTTCTATCTAGACAACACTAAATGAAATAAATACAGACGCCACTTTTTTATCAC----------->>>>>>>>>>>>>>>>>>
native_YDR395W	Context	native_YDR395W	<<<<<<<<<<<<<<<<<<<GAGGAGAACACAAAAAAAATAGTGGAATGTGATAGTTTGAAATAAGGATATTAGTTTATACTCTAATATACAAATATAAAAGTTGTTTCTTTTTCGTTCTTT----------->>>>>>>>>>>>>>>>>>
native_YDR397C	Context	native_YDR397C	<<<<<<<<<<<<<<<<<<<AGAAGCTTCTAAACAAAGTAATGCTATATACGAAAATAAACCACATGGGAATATGTTAAGCGCATGCATGTATGTAATAAAAACGAAGACAAGTCCAAAAAA----------->>>>>>>>>>>>>>>>>>
native_YDR398W	Context	native_YDR398W	<<<<<<<<<<<<<<<<<<<AGAGGATATCATGCATAAAATGCTTTCACGCATCAGAATACAAAAATAATCTCTAGGCACATAAATACTTATATAGAGTTCACCACATAATGTAAGAAAAGA----------->>>>>>>>>>>>>>>>>>
native_YDR407C	Context	native_YDR407C	<<<<<<<<<<<<<<<<<<<TTAAATGCATTTCTATAAACTACTATATAGAATATAGATAATATAAAACGAAAAGAGCCTGATGTTGAAAGTTATGTTTCCTCGAAAAGTAAACAATGATAT----------->>>>>>>>>>>>>>>>>>
native_YDR411C	Context	native_YDR411C	<<<<<<<<<<<<<<<<<<<ACTTTTATCTATTTCTATGTACTTTGCCATTCATTATATACATCAAGAGAGTCTGACATAGTATTTTCGTTGGCATAGCAACCGATTGATAATGAAACATCA----------->>>>>>>>>>>>>>>>>>
native_YDR416W	Context	native_YDR416W	<<<<<<<<<<<<<<<<<<<GATATAAGCTATGTAAAATCATGCATCATTTTCGAAACCATAAGTTCTTTTTTGGTGCGGCCTTCTGCAATTACTGATTAAGTAGCAATTTTCCTTCAAACA----------->>>>>>>>>>>>>>>>>>
native_YDR423C	Context	native_YDR423C	<<<<<<<<<<<<<<<<<<<TATAAACATATCTTGAGTATACATAATGTTGGATGAGAGCATGTAATATTGATCGCTTTGTACGATGATTATACCTTTTTTGTCTTTTTACCATTGTCTCTG----------->>>>>>>>>>>>>>>>>>
native_YDR424C	Context	native_YDR424C	<<<<<<<<<<<<<<<<<<<AGTGTTTCTTCAATAGTTAATCGATAATCAATTACTATTATACTTTCATACGAATGGGGTGTTACTTTTAAGGACGACATATAAGCAATGGAACGACCAGTT----------->>>>>>>>>>>>>>>>>>
native_YDR427W	Context	native_YDR427W	<<<<<<<<<<<<<<<<<<<AGGCCATTGGCAGTTATATATAAAACACACACGCACACATATATATAAATGCAGAAATAAAATCAACTATCAACAAATATTGTCAAAAATATACTTCGCAAC----------->>>>>>>>>>>>>>>>>>
native_YDR430C	Context	native_YDR430C	<<<<<<<<<<<<<<<<<<<ATATAATTTAATCCTGTAAATATACTGCTTCAAAGTTTCTTGCCGATCTATACTCATCGCTTGTAACGAAGTTAAAATTTTTTTCTTTCACTGAGTGTGGAA----------->>>>>>>>>>>>>>>>>>
native_YDR438W	Context	native_YDR438W	<<<<<<<<<<<<<<<<<<<AACGTGATTATTTCTTCTTTTTATGCAATTTTTCACATAATATAATTATATGTCTCCCATTTTTATATATTCAAAAGTTAATGTCTATAAATGCCCTATCTG----------->>>>>>>>>>>>>>>>>>
native_YDR440W	Context	native_YDR440W	<<<<<<<<<<<<<<<<<<<GAGGCACTTTGAACGGCTTTTAACGATGAGTATGAATAACTAAGTAGAAATAACATGTACACAAGTGTAACTTATAAAAATCAAAAAATAAAAAAATAGAAA----------->>>>>>>>>>>>>>>>>>
native_YDR457W	Context	native_YDR457W	<<<<<<<<<<<<<<<<<<<GATCATTTTTCGTGTAAATTTATAGCGCCATGTAACCAAGTATTTTAGAACGTCTTTTATTTAAACCTTTAACCATACAACACTTGCCCAAGGAAGAGGAAC----------->>>>>>>>>>>>>>>>>>
native_YDR469W	Context	native_YDR469W	<<<<<<<<<<<<<<<<<<<GATAACCATAATTATATAAATATACATGTGTATTTATTTTTCCTTACTATTAAACCTTTGGATATAGACAAGTGGTGGAGGAAAATTGGATACAAAAATTGT----------->>>>>>>>>>>>>>>>>>
native_YDR484W	Context	native_YDR484W	<<<<<<<<<<<<<<<<<<<GATGAATGTAACGATTGTATAAGACATGGAGCGTATAAAGTATATTTTTATGTAAAATGATCTTTATGATTTCTTATTTTGTGTGGAATATAGTCAAATGTT----------->>>>>>>>>>>>>>>>>>
native_YDR492W	Context	native_YDR492W	<<<<<<<<<<<<<<<<<<<GATGGGCCTACAACTACTACAAAATCAAATAAATAACATTATATATCTAAGGTTAGAAAATAATTAAATGCAAAAAAAGTCTTTATTCCTTTTTAGATATTC----------->>>>>>>>>>>>>>>>>>
native_YDR494W	Context	native_YDR494W	<<<<<<<<<<<<<<<<<<<AAATCAAACATCGTTATTTCATTCTTACATACCTGTAAATATCTAGTACGTATAAAATTTGAATTGTATGCCTGAACAGAAAAAGAATAGGTGGGCTCTTCT----------->>>>>>>>>>>>>>>>>>
native_YDR497C	Context	native_YDR497C	<<<<<<<<<<<<<<<<<<<CTTTCACGAGGTAAAAGGAAGGAGACGCAATTGAATATTCAAATACATAGTAGAAAATAAATAAAAATAAATTACAAGATAGAAAAAAGTTCATTGTATTTA----------->>>>>>>>>>>>>>>>>>
native_YDR498C	Context	native_YDR498C	<<<<<<<<<<<<<<<<<<<ATTTTAACATCTATATAACATAATAAGCGCATATACTTAGTTCTCTCCATCCTCTCCATTTATTTTCTCTCACCATTGTTTCTGTTCTCTTCACATGCGTTA----------->>>>>>>>>>>>>>>>>>
native_YDR500C	Context	native_YDR500C	<<<<<<<<<<<<<<<<<<<TTGATATTATCTATAAGTTTTGTTCTTTCCTAAAACGAAAATAATATAAATTATATATAGTTAATATTAAGCATTACAAGGTTTCTATAAAGCGTTGACATT----------->>>>>>>>>>>>>>>>>>
native_YDR511W	Context	native_YDR511W	<<<<<<<<<<<<<<<<<<<AGTGTTCGTCTTTTTATTGCGCTTGTAAATAAGAAATCCATATACTATATAGTACACATGCTAAAAAAAAAAAGCTAAAAATCTCACTTATTTGCAGTGGTC----------->>>>>>>>>>>>>>>>>>
native_YDR515W	Context	native_YDR515W	<<<<<<<<<<<<<<<<<<<AATTTTAGACAATATTTTTTTTTTTTTTTTTATTATGTATATAGTTAACATGTATAAAGTAATAGCAGATTCTCTCTAAAAATATAACATAACATTTCATTT----------->>>>>>>>>>>>>>>>>>
native_YDR518W	Context	native_YDR518W	<<<<<<<<<<<<<<<<<<<AATCAATAAATAAAGCATATATAATGCACATTTTTAACATCTGATTACTCGCATCGTTTCTGGAAGAAAATAGCTAATATTCGTTATTTATGGCATCACGAT----------->>>>>>>>>>>>>>>>>>
native_YDR531W	Context	native_YDR531W	<<<<<<<<<<<<<<<<<<<AGATAGATTTCACTTTTTTTTTGGCTAGTAATATTACATACATCTTTATCTAGATAATTAATTTATTCGTTTGTTAGCTCGCTTATAATGTCATCCATTACC----------->>>>>>>>>>>>>>>>>>
native_YDR532C	Context	native_YDR532C	<<<<<<<<<<<<<<<<<<<TAATTATCTAGATAAAGATGTATGTAATATTACTAGCCAAAAAAAAAGTGAAATCTATCTACGTACTTGTTTTCTTAGTAGATGAATGACGAGACGCGCTTA----------->>>>>>>>>>>>>>>>>>
native_YEL009C	Context	native_YEL009C	<<<<<<<<<<<<<<<<<<<TTTCATTTACCTTTTATTTTATATTTTTTATTTCATTCTCGTGTATAACGAAATAGATACATTCACTTAGATAAGAATTTAATCTTTTTTATGCCAATTTTC----------->>>>>>>>>>>>>>>>>>
native_YEL015W	Context	native_YEL015W	<<<<<<<<<<<<<<<<<<<ACCAAGAATTACTTTAGCCTAAACTGGATACATACGTATAAGCATACGGTAAGGAAGTGGGATCTGTAGCGGTAATGCAATAATGTGTTGGCTCTCACAAAT----------->>>>>>>>>>>>>>>>>>
native_YEL036C	Context	native_YEL036C	<<<<<<<<<<<<<<<<<<<GCTCGGTTTTTTAGTGACCTACATATGAAGTACGAATTCATATAGTTGTACATATATACCGATAATAATATCAAACCTCTATTCTTTGGTCTTTAACTTTTC----------->>>>>>>>>>>>>>>>>>
native_YEL047C	Context	native_YEL047C	<<<<<<<<<<<<<<<<<<<CGAATTTTATAAATGAATCATTTCTAAACGATTTTTTAATAGTATATAAGTAGTATTAATATTATTATTATTTTTTTTTTTTTTTTTTTTTCACTTTCGAAG----------->>>>>>>>>>>>>>>>>>
native_YEL052W	Context	native_YEL052W	<<<<<<<<<<<<<<<<<<<ACCCTATGTAACAAAAGTGTTTATTTATATTCTTGTATTTATTCTAAACACGAACTTTGATCGTCTAACAATTGCCGCAGTTACACCTTTAACAATAGTGCT----------->>>>>>>>>>>>>>>>>>
native_YEL053C	Context	native_YEL053C	<<<<<<<<<<<<<<<<<<<TCTGGAATTTACCCTAACTGTACAAAATATATTTAGCATTATATACCCGCTATTTAATTATTATAAAGGAGACCTTTATACTCAAACAAATGAAGCCACCTT----------->>>>>>>>>>>>>>>>>>
native_YEL058W	Context	native_YEL058W	<<<<<<<<<<<<<<<<<<<AAGCATTATTCGATGTATAGTATAGCTATTTAGATATACAGAGAGATAAATGAAAGAGAAAAAATATTGGTATCAATCAACGTTTGTTACAGGCTTAGACTT----------->>>>>>>>>>>>>>>>>>
native_YEL059C_A	Context	native_YEL059C_A	<<<<<<<<<<<<<<<<<<<AAATTACATATACTCTATATAGCACAGTAGTGTGATAAATAAAAAATTTTGCCAAGACTTTTTTAAACTGCACCCGACAGATCAGGTCTGTGCCTACTATGC----------->>>>>>>>>>>>>>>>>>
native_YEL065W	Context	native_YEL065W	<<<<<<<<<<<<<<<<<<<TATTATCTCACCCAAATAATTTCATACATGCACATATAGCTACTACATAGTCAAGAACATATCATAACATTTGGTATAACAGTCTTTATATCAGTCTTTGCA----------->>>>>>>>>>>>>>>>>>
native_YER002W	Context	native_YER002W	<<<<<<<<<<<<<<<<<<<ACCAATGGCAACTACCAATTGATTACCACGTAATATTTATATATGTATCTATATATGTTTTTATGCATCAATATCAAGTGTTTTAGAGAACAGCAAATTATG----------->>>>>>>>>>>>>>>>>>
native_YER006W	Context	native_YER006W	<<<<<<<<<<<<<<<<<<<ATAAGTCATATGTAAGGCTATTTTTATGTAAGGGGTGTTTCTTATTTTTTCTTTATCATCAAATAACATTACTGTAAATTATAGGTGTGCTTTTAAACTCAT----------->>>>>>>>>>>>>>>>>>
native_YER013W	Context	native_YER013W	<<<<<<<<<<<<<<<<<<<CATTGTTAGCTTTTTATGCATTATAATTATCGAGTTTTATAGACCTATATTTAATTTTTTAACAACTTTATCTCTCTTGAGAATTTTTACATGAAAAAAATC----------->>>>>>>>>>>>>>>>>>
native_YER019C_A	Context	native_YER019C_A	<<<<<<<<<<<<<<<<<<<TATCAGTAATTTTTTTACATATGCTAAAGAAAATCGATAATATCATTTCTCGCTCAAGAAAGTTTGCAGGTGGTGCTCCGCGTCCAGAACCTCTTGTTCGAC----------->>>>>>>>>>>>>>>>>>
native_YER022W	Context	native_YER022W	<<<<<<<<<<<<<<<<<<<TATCCTGAGTCACTCCTTAAACCTACATACATTGCCATAGAATGCCATTTATTACTATATAAAGTCGCATACGTACAAAAGGACAAGATCTTATCTTCGAAA----------->>>>>>>>>>>>>>>>>>
native_YER028C	Context	native_YER028C	<<<<<<<<<<<<<<<<<<<ACAAGCAGTAAATAAAACGTATAGAATATAAGAAGGAAAATAACAATGGGTTCTTGAAACTTGATATACTTTTTCCTGGAATGAAGACGCAAAGAAAACCTT----------->>>>>>>>>>>>>>>>>>
native_YER046W	Context	native_YER046W	<<<<<<<<<<<<<<<<<<<TAATAGTTTACGCTAATATTAAATTGTTTAACAAACTAAGTAGTCAAAAAAAAGAAAAAAAAAAAAAAAAAAAAGAAAAGGTGACATTATGCAGAACATATT----------->>>>>>>>>>>>>>>>>>
native_YER049W	Context	native_YER049W	<<<<<<<<<<<<<<<<<<<ACAATTAACCCGTCTTATTAAGTAAATGGCAGCTTAGATATTTATAAAGTTGTATAATAGAAGTAATAAAATTATTTGAAAAGTTATTCGTCAATTTCAGCT----------->>>>>>>>>>>>>>>>>>
native_YER057C	Context	native_YER057C	<<<<<<<<<<<<<<<<<<<GGGCAAGTCTTAATAGCGTCTTTTAGAACTTAGGATTTTACTACGTATTTTTTAGCTTTATAATATAAAGCCCATAGAAGTATGACTTTCATCACCTTCCCA----------->>>>>>>>>>>>>>>>>>
native_YER059W	Context	native_YER059W	<<<<<<<<<<<<<<<<<<<AAATGCGTAATATGCAAGTAGATATATTTACATACACAGTTTCTCTCAAAGGTAGTAATTATCTTATGTGTTAACGTACGGTTGCTAAGAAATAAGCATGGT----------->>>>>>>>>>>>>>>>>>
native_YER061C	Context	native_YER061C	<<<<<<<<<<<<<<<<<<<TATTATTAAACTTATATATATATCCCATTATAATCGTTTTTGAATTATATGCTATCTATTCGAATGTCGAGATTTATCCATTAAAACCAATCATTTCAATGA----------->>>>>>>>>>>>>>>>>>
native_YER078C	Context	native_YER078C	<<<<<<<<<<<<<<<<<<<TGTTATTGCTAAATTGAGTACACCCTGTATATACAGATACATAACTTATCGATTTAAGGTCTTTTAATATTAAACGGAAAATTCAAAAAAAAAAAAATTTAC----------->>>>>>>>>>>>>>>>>>
native_YER083C	Context	native_YER083C	<<<<<<<<<<<<<<<<<<<ATTCTAGATAGTTCAGTAATATAATACATTGTTCTCATAACCCGACATTATTCCCGGCTTTCTTTTCAGGTAATTGAAAAAAAAAGAAAAACGGTAAGAAAA----------->>>>>>>>>>>>>>>>>>
native_YER099C	Context	native_YER099C	<<<<<<<<<<<<<<<<<<<AGAAGAGGTATAAACGAATATATTTGTATAAATGTACTAACAGATATTTTGAAAAAAAATGCGTATATCTATTCAGTATTAGCGCTTATGCTGCCACCAATA----------->>>>>>>>>>>>>>>>>>
native_YER100W	Context	native_YER100W	<<<<<<<<<<<<<<<<<<<AGCCATTAAATGAACTAAACTTTAGATAAATTTTGACAACACAGAATAGAAATCAATAGTATTATATAGACAAAACGGATCTTTTTATTATGAACATTGTGA----------->>>>>>>>>>>>>>>>>>
native_YER112W	Context	native_YER112W	<<<<<<<<<<<<<<<<<<<ACAAATTTTGTATTATAATAATTATGTACATATATAAATATATTGGTACATATGTACTGTGTGTGTATGTGAATGTTGATTACCGTTTTCTTTAAAAAAAGC----------->>>>>>>>>>>>>>>>>>
native_YER146W	Context	native_YER146W	<<<<<<<<<<<<<<<<<<<AAAGGCAAAAATTAACGCGAATTTGTATAGTGCATCTAAAAAAAATAATTAAGTATAAAAATAGATAAAGGAAATCAAGTGTTTCTTTTTTTTTTTTTGGTT----------->>>>>>>>>>>>>>>>>>
native_YER147C	Context	native_YER147C	<<<<<<<<<<<<<<<<<<<ACCAAAAAAAAAAAAAGAAACACTTGATTTCCTTTATCTATTTTTATACTTAATTATTTTTTTTAGATGCACTATACAAATTCGCGTTAATTTTTGCCTTTT----------->>>>>>>>>>>>>>>>>>
native_YER151C	Context	native_YER151C	<<<<<<<<<<<<<<<<<<<GACGGGGGGTGGTATTATAGACAAAATACATAAAAAATAATATAGCAATAATACAATACAATACAATACAATACGATAGTGAGCACGATTTTAAAAAAGAAA----------->>>>>>>>>>>>>>>>>>
native_YER152C	Context	native_YER152C	<<<<<<<<<<<<<<<<<<<AAGGAATACGTATATAGGTGAACGGTAATAAGAGGGTAATTTTTCTACGGGCAAAGGCAAGGAAGAAAAAGAAAAAGAAGGAAAAAAATATAATGTGATAAA----------->>>>>>>>>>>>>>>>>>
native_YER154W	Context	native_YER154W	<<<<<<<<<<<<<<<<<<<ATAAAGGCTCTATATCTCTCTGTAAATATAAAAATATAAAACTCAAACCCTCGATAGGCGGGACCAAATTTTTTCTCTCTCAGCAGTGGATTGTATACATTT----------->>>>>>>>>>>>>>>>>>
native_YER180C	Context	native_YER180C	<<<<<<<<<<<<<<<<<<<GTAATGCTCAATTTTATATACGCATATGCACCATAGTAATTTAATATTTTTTTTCCGAATTACAACAATTATATTATAATATTCCTTTCTTTTGGAGCTGCT----------->>>>>>>>>>>>>>>>>>
native_YER183C	Context	native_YER183C	<<<<<<<<<<<<<<<<<<<TTTCATATATGTATTATTTACATGGTACAGCTATTGTATAAATAAATAAATAAATAAATAAGTAGACGGCAAATCTATTTTTCTTCTTTTGGATTCCCTTGT----------->>>>>>>>>>>>>>>>>>
native_YER185W	Context	native_YER185W	<<<<<<<<<<<<<<<<<<<ATAATATATATCAAATTTTGATTTCTATGTAGTGCAGCCAATCAATTTTAACTTCATTTAGAATAAAAATCTTTCCTCTTCTGCTTTGAAGCCATTAAAACG----------->>>>>>>>>>>>>>>>>>
native_YFL007W	Context	native_YFL007W	<<<<<<<<<<<<<<<<<<<TTCATATTAGTATAGGATATTAAGCACATATCTAGACATATATGTACATCTAAACAAATAGCTGGAGCTATCTGCTGATTAGTTTTACTCTAAAAGTAAGTT----------->>>>>>>>>>>>>>>>>>
native_YFL008W	Context	native_YFL008W	<<<<<<<<<<<<<<<<<<<TCTATGAAACCAACCTCTGCTATAACCCGTCAAATAACTAATAATATCTATATAGGTCAACTAGCTAGTGCAATATCATAGTAACAATAATATTAATAACGT----------->>>>>>>>>>>>>>>>>>
native_YFL009W	Context	native_YFL009W	<<<<<<<<<<<<<<<<<<<CCTTTCCCAGAGAATAAGCATTGACTCATACTTAGATAATATAGCTTAATAAGTAGTTATATAATCAGTAAAAAAGTACAATAACAACTTCGTACATTTTAT----------->>>>>>>>>>>>>>>>>>
native_YFL018C	Context	native_YFL018C	<<<<<<<<<<<<<<<<<<<AAACAGGAAATAATAAACAGTATAGTATATATATTTATGAAGAACCGCTTAGTATTGAGTAAGTAAAAAAAAATTGCACAAGGAATTAATATATGAGGAAAC----------->>>>>>>>>>>>>>>>>>
native_YFL022C	Context	native_YFL022C	<<<<<<<<<<<<<<<<<<<GCTCAGCAGTTCCTCTAGTTTTATATCGTCTGTCCCCAATTTTGTAGTAGTTATTGTACACAAAACAAATATATACGTATATGTTAATATAGATTCTGATTT----------->>>>>>>>>>>>>>>>>>
native_YFL023W	Context	native_YFL023W	<<<<<<<<<<<<<<<<<<<CCCATATGGAGACAGAAAGTAAATCAGAATCTATATTAACATATACGTATATATTTGTTTTGTGTACAATAACTACTACAAAATTGGGGACAGACGATATAA----------->>>>>>>>>>>>>>>>>>
native_YFL027C	Context	native_YFL027C	<<<<<<<<<<<<<<<<<<<CATACAATATACCTTATATACCCATGACATAGAAACAAACTCATATGTAAGGTATTATTATAAAGTGCTTCTTTAAAATTCGCTGCGGAAATTTCTTCGAGG----------->>>>>>>>>>>>>>>>>>
native_YFL028C	Context	native_YFL028C	<<<<<<<<<<<<<<<<<<<CTGAGTATATATAACTGCAAAGACCCCCTGTATAGAAAATATGTATCTTAGTGGAAAATGTGATTTGACTATTTAAGTTATAGAAGTAGTTTGTGATCCTAA----------->>>>>>>>>>>>>>>>>>
native_YFL029C	Context	native_YFL029C	<<<<<<<<<<<<<<<<<<<TAAGAAGAATATATAGGTACATATATATATATATATATATATATGAAATGAAAAGTACGAGGGTAATCACTTTTTCCTCTGAAGAGCTAGTTTTATTAAGTC----------->>>>>>>>>>>>>>>>>>
native_YFL034C_A	Context	native_YFL034C_A	<<<<<<<<<<<<<<<<<<<ATAGACACTCACATGTATATTAATTTATAAAATGCTATTCATATCATAATTCACCACCCTTAATATATCCTTTTGTCCCTCTTTTGATTTACATATTTTATT----------->>>>>>>>>>>>>>>>>>
native_YFL041W_A	Context	native_YFL041W_A	<<<<<<<<<<<<<<<<<<<GTAAGGTGTTTATAGAATTTATCGAACTGTATCTAAATATTTTTAATATTCTTGTTTTATTACTTTGTGGCTTTTGTATTCAGTCTGCACCCTGTTTCGCCA----------->>>>>>>>>>>>>>>>>>
native_YFL042C	Context	native_YFL042C	<<<<<<<<<<<<<<<<<<<TCTGTATTTTCTTCGTACCAATATATATCGTTTCTATAGGGCAATGGTAGTAACTAATAGTAAAGGGCGAAATAAGCCGATTTCAGTGGCAAATAACAACTT----------->>>>>>>>>>>>>>>>>>
native_YFL047W	Context	native_YFL047W	<<<<<<<<<<<<<<<<<<<GACTAGGCGATATAGATTTGTATATAATTTTATATAAAAGGAAATATGTACATCATTTTCTTTCACTGTAGGCAGCTGTTTCAAGTTCTTTTTTTATTGGAG----------->>>>>>>>>>>>>>>>>>
native_YFR001W	Context	native_YFR001W	<<<<<<<<<<<<<<<<<<<TTTGATTGACTAAACTAAATACGGATAAGTCTGTTGTATAATATATAACATCCTGAAGGCAAAGTCTTTGTAAAGATTGTGCTTTATAGAACGGTCAATATC----------->>>>>>>>>>>>>>>>>>
native_YFR002W	Context	native_YFR002W	<<<<<<<<<<<<<<<<<<<TTTTTTTAAATATTGTATATTTTTGTTTATATCTATATATCAGTATGCGCGCATACTTAGTAAAAGTATAAAAAGCCATTTGCTGCTTCATCGAATATTTTG----------->>>>>>>>>>>>>>>>>>
native_YFR004W	Context	native_YFR004W	<<<<<<<<<<<<<<<<<<<ACAAATTTTATAAAGTCATTATGCATTAAATAACTAGAAAGCCCACTACATATATATTATATTGTATTTTTCTAAAAATTCTAATGAAGTAGTTAATGGAAT----------->>>>>>>>>>>>>>>>>>
native_YFR007W	Context	native_YFR007W	<<<<<<<<<<<<<<<<<<<AAGGTTAGGCGGAACCTTGTATATATTTTTGTAAAATCGAACTGAATACAGATAATTAAGGCGCGCAAGCAAAAACGGCATTCTTTATGAACTCTGCAGAGG----------->>>>>>>>>>>>>>>>>>
native_YFR010W	Context	native_YFR010W	<<<<<<<<<<<<<<<<<<<GTCCATTTTTCATTTTTTCAAAATTAATAGTTTTTTCGGAATATACATATACATTTTTTTACATACACATAAAAATATTTCTCTCCCTTTTACGTTCATCCG----------->>>>>>>>>>>>>>>>>>
native_YFR026C	Context	native_YFR026C	<<<<<<<<<<<<<<<<<<<TTGACATGTCATTTTTTGGAAATTAGTTATAGATACATAGAATATACTAAAGAATTCTCCTTGAAGACCATGGTCACCGAAAATTTCACAGAATACTACAAA----------->>>>>>>>>>>>>>>>>>
native_YFR028C	Context	native_YFR028C	<<<<<<<<<<<<<<<<<<<TTTATTTCATTTTTATATATATATATATCATATAATAAAAAAACTTACTAATAATAACCTTGAAAAGTTTTATGCCATTTTTCCAGTGTCCCTTCTCGCTGT----------->>>>>>>>>>>>>>>>>>
native_YFR029W	Context	native_YFR029W	<<<<<<<<<<<<<<<<<<<TGCATCTAAATATATACGTATGTTTAAGGTTCTGGTATACAGGTATTAAAAGAAAACACTATCAACATTCCCAATAAGATATACCACACCACGTGAGCTTAT----------->>>>>>>>>>>>>>>>>>
native_YFR030W	Context	native_YFR030W	<<<<<<<<<<<<<<<<<<<ATTAATATAGTAATAAAAACTAAATATCTATTTATTGAACCTGTCTTGAACATTTCTATTTTTTTTTTACTTTTAGTTTTCTTCTATGCGCAAGCTTTTCTA----------->>>>>>>>>>>>>>>>>>
native_YFR031C	Context	native_YFR031C	<<<<<<<<<<<<<<<<<<<TGGTTAGTTTTCATAAGACAAATAAATATTGTAATGTAATCATATTTCAATAATTTTCTATTTGGCAGCCAATAGAAAAGCTTGCGCATAGAAGAAAACTAA----------->>>>>>>>>>>>>>>>>>
native_YFR032C_A	Context	native_YFR032C_A	<<<<<<<<<<<<<<<<<<<ACTTTTTAAGATTATAATACGTTAAAAATTTACATATTATTTTGTCTGATTTTATATAACATGTTTTATTATCTTAATTGAAGGAAAATTTATCTCAATATC----------->>>>>>>>>>>>>>>>>>
native_YFR037C	Context	native_YFR037C	<<<<<<<<<<<<<<<<<<<AAAAATATATAAGAAAAAAAAAAAAAAAAAAAAAGAGAGCCTACAAAGTGTACTATTGTCATATTTTATATTTCTAATACAACGTATATAAAACTAGAGAGA----------->>>>>>>>>>>>>>>>>>
native_YFR039C	Context	native_YFR039C	<<<<<<<<<<<<<<<<<<<TCAATATATAGGTATGTATATGTACATATATACAAACATTTAATAAAAACAATATTGTATGATAACCAAGTTAAAGACCGGAGGTTGTTTCAAATAGCTTGA----------->>>>>>>>>>>>>>>>>>
native_YFR040W	Context	native_YFR040W	<<<<<<<<<<<<<<<<<<<TACATTGTTTTGTACTTTTCTTTAATTTGTATATATATATATTAATTTATATGTATAAGTACCATGTAGTTTTCTATTCATTCATTCATTCATCATGATAAT----------->>>>>>>>>>>>>>>>>>
native_YFR043C	Context	native_YFR043C	<<<<<<<<<<<<<<<<<<<GTATGTACAGATATGTATATGTGTATACATATGTATTAAACCAATAAGATTGCTCATTTTGTTAATAGTTTTTTGTATGCTGTTAGTAGTACAGGGAAGTAT----------->>>>>>>>>>>>>>>>>>
native_YFR044C	Context	native_YFR044C	<<<<<<<<<<<<<<<<<<<GTCATCTTATTTATATATGTGTATATATGTGTAAATTCCATGTCATTCAAGTTTACTCATTCCTATTCGAATTCTGAAAAGAGAGGAAAAACAGAAAACTCT----------->>>>>>>>>>>>>>>>>>
native_YFR047C	Context	native_YFR047C	<<<<<<<<<<<<<<<<<<<AAATGCTTAGGCTTCGATTTTTACTTTTTTTTATTTACATATTCTAAATAAGATTAAGAAGCTACGCGTTACCGATTAATGACACACACGACGATTAGTAAC----------->>>>>>>>>>>>>>>>>>
native_YFR048W	Context	native_YFR048W	<<<<<<<<<<<<<<<<<<<ATATTCATACACCCTTCTAGACGGCATTAAAAATAAATAAATGATATATTTAGTTATCAAGGTTTTTAGTCATATATTTCACCGTTATTACCATTCTTGGTC----------->>>>>>>>>>>>>>>>>>
native_YFR051C	Context	native_YFR051C	<<<<<<<<<<<<<<<<<<<TACGTTACATTCACATATAAAATACTTAAGTTATATACACAAACTAAATAAATAAAAATCGAGGTATCTTTTCTTTCGTCCTTCTATATATATAGTTTAACT----------->>>>>>>>>>>>>>>>>>
native_YGL013C	Context	native_YGL013C	<<<<<<<<<<<<<<<<<<<ACGTATACGTTTGTATAGATAAAAGTTCTCAAAAACTTCCTTCCTTTTTTTTTTCTTTTGAGTTTACTTATTTAAATAAGAACATTCTGTTTTCTAGGGCAT----------->>>>>>>>>>>>>>>>>>
native_YGL020C	Context	native_YGL020C	<<<<<<<<<<<<<<<<<<<TGTTATTACATTATGTACGTATATATAATATGTTTATGTATTGGAGTATACAATAGAAAGAAAATGAAATATAAATGTCAACATTCCTATTTGTTTTATTTA----------->>>>>>>>>>>>>>>>>>
native_YGL027C	Context	native_YGL027C	<<<<<<<<<<<<<<<<<<<ATCTATGTAGATATTTTCAGTCATATAAACAGATATGTAACCAGATATGTACCAGTATGCAGGATGAAAATTATAAATGTTCCAGCTATTCGAAAAGGGCCT----------->>>>>>>>>>>>>>>>>>
native_YGL030W	Context	native_YGL030W	<<<<<<<<<<<<<<<<<<<ATAAGGTAAGTTCAAACGATTTGTTGGAAGACAATTGGTTTGATGTGTATTTTTCTATAATATATAAATCTTAGACTATTCATTAACCTTATTTTATTTACC----------->>>>>>>>>>>>>>>>>>
native_YGL032C	Context	native_YGL032C	<<<<<<<<<<<<<<<<<<<GCCTTCCCCCCCAAGTTTCCATTTCATCGTTCGTGACACTTATAAACTAGTGTAAGATTATTTACCTATATATAATTTGATAATAATAGCAAAGAATAAGAA----------->>>>>>>>>>>>>>>>>>
native_YGL047W	Context	native_YGL047W	<<<<<<<<<<<<<<<<<<<TTAGTAAGATTTTAAAAGACGAAAAGAACGGAAAGTAGGACAACTACCAAAAAAAAAGATGGAAGGTTTCTTTGGTTAGTTAGCAGTATCCGCGTAATGCCT----------->>>>>>>>>>>>>>>>>>
native_YGL067W	Context	native_YGL067W	<<<<<<<<<<<<<<<<<<<TTTTTAATATAATAAACATTGATAAATAGGCGTGCTTCAGCATATGGATATTTTTCACTCAGTTACCCGAAGAAAACAGAGGTGCGTCATAATGCAAATGCT----------->>>>>>>>>>>>>>>>>>
native_YGL077C	Context	native_YGL077C	<<<<<<<<<<<<<<<<<<<ATTTATAGTGTTGATCAGTCGACCGTTATTTATTTTAAGTATATTATTTGCATAGAAGTAATAAAAGTGAATTTTTTTTAATGGTTTGTTAAGCCATTTTAG----------->>>>>>>>>>>>>>>>>>
native_YGL086W	Context	native_YGL086W	<<<<<<<<<<<<<<<<<<<GTGTATATACATTTCTAATAGATAATAGTAATCGGTTTTATAATATGATAAACTCCTATCCGCTGACATAATTGTTGGTCACAAAATTCTTTTATCTTTCTT----------->>>>>>>>>>>>>>>>>>
native_YGL093W	Context	native_YGL093W	<<<<<<<<<<<<<<<<<<<AGTGTTTATAATAGGACAACGATGACTAGTAATATCTCATCACTTTTTTTTAGTTTTTGACGAAAGATTTTTAACTGCCCCGCCGGCAGGAAAGTTCAAACA----------->>>>>>>>>>>>>>>>>>
native_YGL095C	Context	native_YGL095C	<<<<<<<<<<<<<<<<<<<ATAAGGATTATCTTATTCTAAAATTCTATTTTATATATGAGGCATAAATCTATATAACTTTTTCGATGCAGATAAAACATTTTACTATTGCCAAGCGAAATT----------->>>>>>>>>>>>>>>>>>
native_YGL115W	Context	native_YGL115W	<<<<<<<<<<<<<<<<<<<AACGAGCCGATGAGATTTTTGTGTACATACTATAAATAAATGCAACTAATAAAGTCATGATTAATCAGTCATGCATACTTCATCTGACCAATATATTTTCAT----------->>>>>>>>>>>>>>>>>>
native_YGL116W	Context	native_YGL116W	<<<<<<<<<<<<<<<<<<<TAAAATAAAAAAAATAAAAGTTCATGTCAAGGCATATAATGAAATTTCCATACACGCATACATAATGTATAAACATAAATGTATTCAAGAAGCTTAAGAAAT----------->>>>>>>>>>>>>>>>>>
native_YGL133W	Context	native_YGL133W	<<<<<<<<<<<<<<<<<<<TATATAAAAAACTTCCTTTGTAACTGATGGTAAATTGTAGTATTCATAAATAGGATAAGATTATTCATTGTAAGCATAATGGAAAAAAATAACACAACAAAG----------->>>>>>>>>>>>>>>>>>
native_YGL134W	Context	native_YGL134W	<<<<<<<<<<<<<<<<<<<TTGATACAAGTATTTTAGATAATTATTTTAACGAACGTAACGAATGCTTTCCAGTCAATAGCGGCACTGGTAATATGATACAAACAATTTCTCAATAAAACA----------->>>>>>>>>>>>>>>>>>
native_YGL135W	Context	native_YGL135W	<<<<<<<<<<<<<<<<<<<TCACTTCCGAGCGATTAATACATATCTCCATCTTTTTAAATACCTTTTTTAATACGTATGACTCTAAGTAGTAAAAGTATTATGCATAGTTTTAGCCAGATA----------->>>>>>>>>>>>>>>>>>
native_YGL145W	Context	native_YGL145W	<<<<<<<<<<<<<<<<<<<CTCGTAAAAAAAAGAGAAGGAAAAAAATCAACAAGACGAGTATTATTCCAAATGTAACTCCAGACCATTCTATAAACCGTAAATAAATATATAAAGCTCTAT----------->>>>>>>>>>>>>>>>>>
native_YGL151W	Context	native_YGL151W	<<<<<<<<<<<<<<<<<<<GCCATCTCTCCTGATATATAAGACAGATATTAATAAAGGTGATATGATATAGATATATAAAAACACTAAAAAATTAGGCAGTATGATAACGAATATCTAATA----------->>>>>>>>>>>>>>>>>>
native_YGL157W	Context	native_YGL157W	<<<<<<<<<<<<<<<<<<<GTATCACGCTAATTGAAGTTTTTTTTGATCACTCCAATAGGCAAATCTATAGATATATAAAAAATATAGACAAGACTTTTTTTTACATTGCCAGTTTTCTTT----------->>>>>>>>>>>>>>>>>>
native_YGL171W	Context	native_YGL171W	<<<<<<<<<<<<<<<<<<<TATAAACAAACGTGCGTATGCAAGACATGTATATATGATTAGTAGTTTTTTTTATTTACTTTCATTGATCAATTACGTGACCAGCTATACATTTCTTCATTA----------->>>>>>>>>>>>>>>>>>
native_YGL172W	Context	native_YGL172W	<<<<<<<<<<<<<<<<<<<GTAAATCGCCCTGAAAGTTTATATAGTGCGTATAACAAGTACAAATGTCTTGTACAAATGTAATTTATACTAAATGCAATAGAATATAACATCAATCACAGT----------->>>>>>>>>>>>>>>>>>
native_YGL186C	Context	native_YGL186C	<<<<<<<<<<<<<<<<<<<TTGAAATGACATAAGTATATATTAAAACTACGGTGCAGCGGCAAACTTTAGTTTAGATAATATTGGCAGGTAGATTCATGGTATGTTAAATTACGCTCAGGG----------->>>>>>>>>>>>>>>>>>
native_YGL189C	Context	native_YGL189C	<<<<<<<<<<<<<<<<<<<CTTGATTAATATAGGTGAAACATAAGTAAATTTTTCTACTATTTCTAATCAATAAAAAATAACCATTACAATAGTTTTCTATTAAATATGTTAATGTTTCAA----------->>>>>>>>>>>>>>>>>>
native_YGL198W	Context	native_YGL198W	<<<<<<<<<<<<<<<<<<<CACTAGTTACATATGTATAAAACCCAATATCATGGACATAGAATTGCCTATCTCGCGAGCCACGGCAGAAAGTTCTGAAAAAAAAAAAAAAGAGGACGCTCA----------->>>>>>>>>>>>>>>>>>
native_YGL216W	Context	native_YGL216W	<<<<<<<<<<<<<<<<<<<CATACATATCCTACGTAAACTATCGAATATAACTTCTTTCCGCCAGCATTAAACGCATTTATGTTGATTAATTCCGGGTTACGGGAAAAATTTTTCTTTAAT----------->>>>>>>>>>>>>>>>>>
native_YGL219C	Context	native_YGL219C	<<<<<<<<<<<<<<<<<<<ATTAAGTTACATATCTAAGTACATAACTACACAAATACATACTCTCCGATGTAAATAACGTAAGAAAGCAAAATCGTCTATGCCAAAAAGATTCAATGCCGT----------->>>>>>>>>>>>>>>>>>
native_YGL221C	Context	native_YGL221C	<<<<<<<<<<<<<<<<<<<CTGCTAGTAATTATATGGCTATATAGGATATCACAAATACCATACGTACTACAGTTTTATCATCCGGCTGTTCGTGTAAAATGATGTTGTTGTATCGGATAG----------->>>>>>>>>>>>>>>>>>
native_YGL224C	Context	native_YGL224C	<<<<<<<<<<<<<<<<<<<GGTATATCAATTTTAAGTATAATTGTATATAAATCTACTTGCATTAGATGCCTCTATAAAATAAAATAAACCAAAAAAAAAAAATAAATTGCACCCCCCGTA----------->>>>>>>>>>>>>>>>>>
native_YGL234W	Context	native_YGL234W	<<<<<<<<<<<<<<<<<<<TCAACAATATTAACTTTATAATAGATTCATATATGCGCGTACATATATTATATACAATTTTTCTACACAAGAATGCTTAATAAAGATACGATAATTTTTTGT----------->>>>>>>>>>>>>>>>>>
native_YGL236C	Context	native_YGL236C	<<<<<<<<<<<<<<<<<<<ATATCCTTTAATCGTTAGCTTGTATATGTAAATAATTCATTGTATGTAACCATCAAATTCGTTATTTAGCAATCTTACCCGGAAAACTTCTTGTATCGTAAC----------->>>>>>>>>>>>>>>>>>
native_YGL238W	Context	native_YGL238W	<<<<<<<<<<<<<<<<<<<CATGGTGTAGAGAATTATATATAGATGAAAATGGAGCTCTTTTGAATAGCTGTTTATATGTAGATAGAGTAAGCAAAAATGAAAAAAGAAAAGCACGTAAAT----------->>>>>>>>>>>>>>>>>>
native_YGL245W	Context	native_YGL245W	<<<<<<<<<<<<<<<<<<<GCATCACATAAGTAATGTATATACATATTTATGTTATTTCTCAACCAGTACCTTTTGAACAATATCTTTTATAAGTGAATGGTTTGCTTTCTGAACCAGTCC----------->>>>>>>>>>>>>>>>>>
native_YGL247W	Context	native_YGL247W	<<<<<<<<<<<<<<<<<<<TGTATATAACTTAATCTAATCTGCACATTTATATTATTTAGATCCATACGTCGATGAGGATATGCGCAGGAAAGACATAAAGGAATATTGTTATTTCAAAGA----------->>>>>>>>>>>>>>>>>>
native_YGL248W	Context	native_YGL248W	<<<<<<<<<<<<<<<<<<<TGTACACAACGTCAATAACATAATACTACGTAGATGAAAAGCGGAAAAATTCATTACCCGGGAGCAAGCAAAATACTAGTAGTAACTAATGAAACTTCTTTC----------->>>>>>>>>>>>>>>>>>
native_YGL255W	Context	native_YGL255W	<<<<<<<<<<<<<<<<<<<ACCAAAGCGAAATTCTGCATGTTCCATATAGATTCTATTTCATATTTTATAGTTATTTATTCTTTAGTAATAGCAAAAAAACAGTAATAATTTTTCTTTAAC----------->>>>>>>>>>>>>>>>>>
native_YGR001C	Context	native_YGR001C	<<<<<<<<<<<<<<<<<<<GCTTTTTAAGAGCTTCGATAAATTTGAAAATTAATTGTACTACATAAAAAATATGTAAACATCAATATATATAATATAATCACATTTCAAATATATCACGTG----------->>>>>>>>>>>>>>>>>>
native_YGR012W	Context	native_YGR012W	<<<<<<<<<<<<<<<<<<<CATAGATGTATAAATCAGTACTGAGTTATCTTCTATTAAATTGTAGGAACAAATATAAAAAAGCAGTTTTCGCTGCTACATTTTTTGCTACTTTCCGTGGTA----------->>>>>>>>>>>>>>>>>>
native_YGR019W	Context	native_YGR019W	<<<<<<<<<<<<<<<<<<<TTGTATATTAGCGAGGCCGTGTCACGTTCCCTTTTTTGGTCTTTATATATGTGTATCTTGTTATAATTTTAAAGAAAAGTTTTATATTACTCATCAGTTGTG----------->>>>>>>>>>>>>>>>>>
native_YGR021W	Context	native_YGR021W	<<<<<<<<<<<<<<<<<<<TCCAACCAAACCGTAAATAAATAATCAATACCACAAATACCTGTATATACTAAACAAACAGTAGTAATAACTGTAATAAAGAGTAAAAACAACAACAAAGAC----------->>>>>>>>>>>>>>>>>>
native_YGR024C	Context	native_YGR024C	<<<<<<<<<<<<<<<<<<<TAACCTTTATATATATATATATATATATATATATATATGTATATCAGATCATCGTTGATTTCTAATGAACTTTCTGCACTTTCCTGTTATTTCCAAAGAACT----------->>>>>>>>>>>>>>>>>>
native_YGR048W	Context	native_YGR048W	<<<<<<<<<<<<<<<<<<<AAGATATATACTAGTATACAACAATATAGTGTCTTTGACAGATATATAGAGCATTTTCAAGTTAACAGATCTTAGAATCCAAGTATCTTATGCATCGCATTA----------->>>>>>>>>>>>>>>>>>
native_YGR053C	Context	native_YGR053C	<<<<<<<<<<<<<<<<<<<TACGATATACAAGAATTAGATAGCATCTTTATTTGTAAATAATAAACACACCATCATAAACATCACCATCAACCTTGCACAGGAGAAAAAAGGAATAAAAAG----------->>>>>>>>>>>>>>>>>>
native_YGR077C	Context	native_YGR077C	<<<<<<<<<<<<<<<<<<<TATCATTAAGTACTTTATAGTAGCGCCTTTTTATATTCCTTTTTTCTCAAACAAAAAAAAAAAATGACTGGGATACAAGTGAAAGTGGAAGAGCAAGTGAAA----------->>>>>>>>>>>>>>>>>>
native_YGR088W	Context	native_YGR088W	<<<<<<<<<<<<<<<<<<<GGCAGCACTATTTATTCATAATTATTCGTAATTATATCTCCATAATTATTTATTCATAAGTTTTCTTTAAGTTTATTCTCTACATCACTAGTTATTACAAAT----------->>>>>>>>>>>>>>>>>>
native_YGR093W	Context	native_YGR093W	<<<<<<<<<<<<<<<<<<<ACTAAAACTATTTCATTTAGAATTTCAAATATATCCAAATATATGTATATATATGTAGAATACTAAGTCATGCTACCTCTGAACGTTTAAGAGACCTAGCAA----------->>>>>>>>>>>>>>>>>>
native_YGR094W	Context	native_YGR094W	<<<<<<<<<<<<<<<<<<<ATTGAAGGTAGATAAAAATTAATGTAATATATATATATATATATGCTATGTATATGTAACAACGAAAATGTTAAGAATTTTAGAACATTGAATAATAACTAT----------->>>>>>>>>>>>>>>>>>
native_YGR099W	Context	native_YGR099W	<<<<<<<<<<<<<<<<<<<TAGCATAGTTATTTGTACCAATCTTATGATACATATTTGAATAAATTTAGTGCGTTCTCTGTCAGCGTCGTTAGTATTTAATGCACAGCATATTATTTCAGA----------->>>>>>>>>>>>>>>>>>
native_YGR101W	Context	native_YGR101W	<<<<<<<<<<<<<<<<<<<TCACTTAAAAAAAGACACATTCTCATTCGAAATATTGTAAATACTGCTATGTCTTCTATGTACTTAATCTTATTTATGCATTTGAAAAATATTTCAGCCTTA----------->>>>>>>>>>>>>>>>>>
native_YGR126W	Context	native_YGR126W	<<<<<<<<<<<<<<<<<<<GTGGCATAGCAACATTTAGTTCGCAATGCGTTTACTTCAGAATCATTCTTTTTTTTTTTTTTTTTTTTTTTTTGCCTCACATTATATTCTTGGCATCTGCCT----------->>>>>>>>>>>>>>>>>>
native_YGR135W	Context	native_YGR135W	<<<<<<<<<<<<<<<<<<<GGTTGGAAAGTATTGTTTGACTTCATGCTTATATAAATATGTACGCATAGAAACATATCTCTAAAATTAAAAGTGAAAGAAAAAAATCGCTAAGATTCCCCT----------->>>>>>>>>>>>>>>>>>
native_YGR140W	Context	native_YGR140W	<<<<<<<<<<<<<<<<<<<GGGAGCTTCGAAGTTTAAACTGTTTCGTATAGGGATACCGACATGTATGTTTATAATATAATGATGTTTACTATGAGAAAAAGGCTGCCGGAATATCAACGG----------->>>>>>>>>>>>>>>>>>
native_YGR145W	Context	native_YGR145W	<<<<<<<<<<<<<<<<<<<TTATATTAGAAATTGATATTTTAATTATCCTTTCACCTTAAACTAAAAATATTATATGTATGAAGACGAAGACAGCAAAAAGTATGCGTGATACAGTTTACA----------->>>>>>>>>>>>>>>>>>
native_YGR166W	Context	native_YGR166W	<<<<<<<<<<<<<<<<<<<GCGGAACAAGTATACATTTTATTAACATAGACTACATACTAATCTGTAACATTTCTATAAAAAAGTTATTATCATCACATTACACGATAGAAACACTTCCAT----------->>>>>>>>>>>>>>>>>>
native_YGR169C	Context	native_YGR169C	<<<<<<<<<<<<<<<<<<<ACTTTTTTTTGAGCGAACTTTTTTTGTATATAGTTTAGTTACCATTTCCGTACTTTGGATGTAAATTAAAATTAAAGAGAGACATTATTTTTAGTTGCGAAT----------->>>>>>>>>>>>>>>>>>
native_YGR184C	Context	native_YGR184C	<<<<<<<<<<<<<<<<<<<ATTCAAGCCCTCTACTATGTTTTATAGTTGACATATTTGTATATAAAAACTTATACATTATTAAACATTTGCGCGTCGATTGACTTTTATTTATTATTAACA----------->>>>>>>>>>>>>>>>>>
native_YGR185C	Context	native_YGR185C	<<<<<<<<<<<<<<<<<<<GCATAGCTTAATCCGTTTTCACGATTCATAATATAATAAATAAGAAAAGATATATCATATAAACGTTATAAAATTAATAACCGGGTAAGTGTAGAAAAGTGA----------->>>>>>>>>>>>>>>>>>
native_YGR195W	Context	native_YGR195W	<<<<<<<<<<<<<<<<<<<AATAAAAAACGCCATTAATTGCCACTGTTTATATAAAAGTACATAAAAAACAGTAAAATTGAAAATTGAACGCATTTACATTTTCGTGTTTCTACCGTAAAG----------->>>>>>>>>>>>>>>>>>
native_YGR197C	Context	native_YGR197C	<<<<<<<<<<<<<<<<<<<TGGGTAGGGTTAATAGCTTATTCATATATACACTTAATACGATTAAAAATTATTTATATTCTCATCATCATAAGATGAAGATGCAAATATCACAACAATTAT----------->>>>>>>>>>>>>>>>>>
native_YGR200C	Context	native_YGR200C	<<<<<<<<<<<<<<<<<<<GCAATATCTATATCATTTCTCATGTGAAAAGAAGAGGATAATAAGTTAATGCCTTTATTTGGCATTATTATTTACAATTTTCGTGATTCTGTGTAAAGGAGT----------->>>>>>>>>>>>>>>>>>
native_YGR201C	Context	native_YGR201C	<<<<<<<<<<<<<<<<<<<GAGTATAGTGTATAAAGATCAGTATAATTTATAGCCTGGGTCGGTCCTTTAAGCGATTTCTTCTTATTAACCTTGTCAGCCGTTTCCACGTGACGGGAAAAG----------->>>>>>>>>>>>>>>>>>
native_YGR204W	Context	native_YGR204W	<<<<<<<<<<<<<<<<<<<GACAACTTAATTATATAGAATTTAATAAAGACAAATGCAAAAGTTTTTTTAAAGTATGGATGTATAATAATAATAACGATAATACGAACACTATTGGGACTA----------->>>>>>>>>>>>>>>>>>
native_YGR206W	Context	native_YGR206W	<<<<<<<<<<<<<<<<<<<TTAAATTGCATTTCGATATCTATGTACACATATACAGCAATTTTTTTTTATAAACCTTAGTAATATTATCAGTTTTCATTTTATGTCATTTGACCTTTGTTG----------->>>>>>>>>>>>>>>>>>
native_YGR208W	Context	native_YGR208W	<<<<<<<<<<<<<<<<<<<AGAAAATAATGATAGATAGATGTAATAGAGTTTCTTTTTAAAATTGTTTATTTAAACTGGTAAACATGATGTACTTTACGTAGCGTTAATATACCGGCAACT----------->>>>>>>>>>>>>>>>>>
native_YGR209C	Context	native_YGR209C	<<<<<<<<<<<<<<<<<<<TTGCCGGTATATTAACGCTACGTAAAGTACATCATGTTTACCAGTTTAAATAAACAATTTTAAAAAGAAACTCTATTACATCTATCTATCATTATTTTCTTC----------->>>>>>>>>>>>>>>>>>
native_YGR212W	Context	native_YGR212W	<<<<<<<<<<<<<<<<<<<CAGCACTTCACTAGCTCAAATACAGAATAAAACCACATTTCCCACATGTAAATATAGAAAGCAGTTTATTCGCTCTTTGAAGCGAGATCTTCTTCGATAGAC----------->>>>>>>>>>>>>>>>>>
native_YGR217W	Context	native_YGR217W	<<<<<<<<<<<<<<<<<<<ATTATATAAGGGCATATTTAAGAGGCTTTATAGATGTAAAAATGAACAATAAGAATAATTTAAATTTGTTTTATTGAGAGGTGATTTTCTAGAGCATGTCAA----------->>>>>>>>>>>>>>>>>>
native_YGR221C	Context	native_YGR221C	<<<<<<<<<<<<<<<<<<<ATAAAATTCAAAATCATGAAATGTTGTAACAGTAAATAAGCACCATAAATTCGTTTCTCGATGATCCTCTTCTTTCCTTAATTGAAATGCTAATGCCATTTC----------->>>>>>>>>>>>>>>>>>
native_YGR223C	Context	native_YGR223C	<<<<<<<<<<<<<<<<<<<CATGAATATAAATATATATATATGTATAGAGAAAGTGTGCATTTACGTACAAGATTCAAGTTATTCATTCACTAAGATGTTCAATTAATATTTTGGAATCGT----------->>>>>>>>>>>>>>>>>>
native_YGR232W	Context	native_YGR232W	<<<<<<<<<<<<<<<<<<<AGATTTCAAAACTACATATTACAGAACTTTACATATCAATATTATTCTCAAAAAGCAACTCACAAGCGTAGTAGATCCCGCTGTAACCTCCATCAGCTGGTA----------->>>>>>>>>>>>>>>>>>
native_YGR233C	Context	native_YGR233C	<<<<<<<<<<<<<<<<<<<GTTCTGTAATATGTAGTTTTGAAATCTTATACATTATTTAGGAAAAACTTTTTAACCTGTTCATTAAGGGCAACATCTTCTGCCTTAGCGCCTTTATTATCT----------->>>>>>>>>>>>>>>>>>
native_YGR239C	Context	native_YGR239C	<<<<<<<<<<<<<<<<<<<TATAGGCAGTTTCTACAATTGTACCTCTTGTAACTACTACATACGTTGATATATGTTTACAGATAGCTAAGAATATCAAAATCATGAATATGTGCCCTTATG----------->>>>>>>>>>>>>>>>>>
native_YGR247W	Context	native_YGR247W	<<<<<<<<<<<<<<<<<<<GCATACATTTATGTGCACTGTAAGTAATTATATAGAATTTTTTTTTTTTTTTTTTTTTTCATATCTGTCAATACTTGAAAATGTTCTAGTTAGAGATTTACG----------->>>>>>>>>>>>>>>>>>
native_YGR248W	Context	native_YGR248W	<<<<<<<<<<<<<<<<<<<TTACACTCGTCTTTATACGAAACTGGCTCCGTTAATCACGACAGACAACCTTAATTACATTACATAATAATAAATAAATGACAACTGTCTTCTTTACAGCGT----------->>>>>>>>>>>>>>>>>>
native_YGR257C	Context	native_YGR257C	<<<<<<<<<<<<<<<<<<<ATAAAGGCTTGTAAATATAGATATATAGTAAACGAAAAGAAGCATATACGTATAATTATTTGTGGGAACGGCTCTAGAAAAGAAAACTTTGCCTTTAACTCC----------->>>>>>>>>>>>>>>>>>
native_YGR258C	Context	native_YGR258C	<<<<<<<<<<<<<<<<<<<TAACATATACTTATGTATGATTTACTATTTATAAACATTACCTTTGTTTCTGCATGTTAACAAAGTCAACCGATCCAGGAATAGTAGATATATACGGTCCTT----------->>>>>>>>>>>>>>>>>>
native_YGR263C	Context	native_YGR263C	<<<<<<<<<<<<<<<<<<<ATTTGTCATAATGACAATTACATAACCCCTTTTATATACATAAATATTTGGGTCAGCACAAATTTATTTTGATTTTCCATTATTTTAGCAGCAACAAGGTTG----------->>>>>>>>>>>>>>>>>>
native_YGR275W	Context	native_YGR275W	<<<<<<<<<<<<<<<<<<<AAGGAAAAGTATTATGCATATATATATATATATATATATATATATATTTATATATTTATACACATAGAATTATTTTACAGTAAAGGATGCTACACCACCCCG----------->>>>>>>>>>>>>>>>>>
native_YGR276C	Context	native_YGR276C	<<<<<<<<<<<<<<<<<<<TTCTATGTGTATAAATATATAAATATATATATATATATATATATATATATATGCATAATACTTTTCCTTTTAATTCATTTTCACATCTTTACTCTCCTTTGT----------->>>>>>>>>>>>>>>>>>
native_YGR277C	Context	native_YGR277C	<<<<<<<<<<<<<<<<<<<ACATATTTTTGTATATTTTATTGTTGTAGTTCACTATTATTTTATTGTTAGTATTTTATAAGTGGCGCGAGGACACAATAGAAATGGAGGGAAGATTTTTGC----------->>>>>>>>>>>>>>>>>>
native_YGR285C	Context	native_YGR285C	<<<<<<<<<<<<<<<<<<<ATACCGTAAGAAATGGAATAGAATATATACGAATGTATACGAATATTATAGAGAACGTTCTCTTTTATTTCTATAATGAATAGGTTCGGGTAACGGTTCCCT----------->>>>>>>>>>>>>>>>>>
native_YHL002W	Context	native_YHL002W	<<<<<<<<<<<<<<<<<<<GCCCTTCAACTTATATAGCACCTTTACATATCTTTAATTTTTACGAAGAGCATTTTATTCAACTTTTGTACCTTTAAAGACGGTTTTCAGCCCACACATTTT----------->>>>>>>>>>>>>>>>>>
native_YHL023C	Context	native_YHL023C	<<<<<<<<<<<<<<<<<<<TCTCTCTATTGTAACAAAATGTAAGTAAAAAAAAAAAAATCTACCAAAAATTAAAATATGTGTATATAAGAATAGACAAAAGGAAGAATATATAAAAGGAAA----------->>>>>>>>>>>>>>>>>>
native_YHL025W	Context	native_YHL025W	<<<<<<<<<<<<<<<<<<<ATAGCCATGGGCGGCTACTTCTTGGAAATATATACTTTCCTTTTACATATTTAGTATAGTTATACATGTGGATGTGTATGGAGGTAAGATCAGATAGACCCT----------->>>>>>>>>>>>>>>>>>
native_YHL028W	Context	native_YHL028W	<<<<<<<<<<<<<<<<<<<AGACTGCAGCTCTTATACGTAATAAATATTCCACGAACGATAATACATACATAATTTTAATTCTGAACTTTGTTTTTTTCCTTCGAATGTTCTCAAAAGAAT----------->>>>>>>>>>>>>>>>>>
native_YHL031C	Context	native_YHL031C	<<<<<<<<<<<<<<<<<<<ATAACGACTTTTATTAAACAACGTATGTAAAAACATAACAAGAATCTACCCATACAGGCCATTTCGTAATTCTTCTCTTCTAATTGGAGTAAAACCATCAAT----------->>>>>>>>>>>>>>>>>>
native_YHL032C	Context	native_YHL032C	<<<<<<<<<<<<<<<<<<<CAACATAAATAATTTCTATTAACAATGTAATTTCCATAATTTTATATTCCTCTCCACCTTCTATTGCATCATGTACTATTCAAATGACTGTAACACTAGTAT----------->>>>>>>>>>>>>>>>>>
native_YHL036W	Context	native_YHL036W	<<<<<<<<<<<<<<<<<<<TTTTTCCTTTTCTACATAAATATTTTATAGACTACTATTGCATTTTTAATAAATAATATTCATCCTCATCTTTGAATAAAAGAAAGAAACATTCGATTATTT----------->>>>>>>>>>>>>>>>>>
native_YHR011W	Context	native_YHR011W	<<<<<<<<<<<<<<<<<<<ATAAGTAAGAAAATCTTGTAAATATGTAATCTTATGTTAACCGTAGCATCATTGTGTTGGACGAAATCCTCTGTGATGTTCTGTGTGATTGAAATTGTATGG----------->>>>>>>>>>>>>>>>>>
native_YHR017W	Context	native_YHR017W	<<<<<<<<<<<<<<<<<<<ATATCCTTGATTAGATAACAATTGCTTATCTACGTATATATATACATAGCACAATCTCGAAAATATAATACTAATAACAAAATAAGTATTTAAAGAAGGGTT----------->>>>>>>>>>>>>>>>>>
native_YHR019C	Context	native_YHR019C	<<<<<<<<<<<<<<<<<<<CTTTAGTTACTGAAGAGTACGTGAGCGCTCACATATATACAAATATTTATACCGATTAATATTTACGTTCCTCCCTCTCTCTAATTATTCATTGATTTATTC----------->>>>>>>>>>>>>>>>>>
native_YHR020W	Context	native_YHR020W	<<<<<<<<<<<<<<<<<<<GTTGCATTTCCCACCTATAATTTTCATGTATAGAGTTTTTATTTTGTGCTTTTTATCTTTCTAAAAATCAAATATCATCATTTTCAAATAATGTTTCCGCTA----------->>>>>>>>>>>>>>>>>>
native_YHR021C	Context	native_YHR021C	<<<<<<<<<<<<<<<<<<<TTAATTTATTTTTTTGTGTAGTTAAAATCATCTTCTTTTATCTAAATATATAAATATAAATTTACTTTTAATCAATTAAATTAACCTTTTAGAATCGGAAAG----------->>>>>>>>>>>>>>>>>>
native_YHR025W	Context	native_YHR025W	<<<<<<<<<<<<<<<<<<<AAATGTCCTTTACCCCTAGTATACTGTGTTAAATACTATTGTAGACCATATACATACTGTAATTGACCGTTAACGGTTATTATGCTGAGTCTTCTTCCGTTA----------->>>>>>>>>>>>>>>>>>
native_YHR041C	Context	native_YHR041C	<<<<<<<<<<<<<<<<<<<TTCTTACGAATGCTTTTTCTTTTTTTTTTTTTCTGTTTGTATATTGCGGTGTATACGTATAGATAGATAGTCTAAATAGTAATCTTCAACCTTATGTATCTC----------->>>>>>>>>>>>>>>>>>
native_YHR045W	Context	native_YHR045W	<<<<<<<<<<<<<<<<<<<AGCATTATCTATCGCTTTATTATTTATTATTTATTATTATCATTATTATTATTATCATTATTATTATTACTACCAATACCTTCTATATCCCTGTGATCAGCT----------->>>>>>>>>>>>>>>>>>
native_YHR050W	Context	native_YHR050W	<<<<<<<<<<<<<<<<<<<ATATAACAATTCTTTAGACTAGTATAAGTATACATTTTATCCAAGAATAATAACAGAAAATTCCAATCAAAAAGTTGGTGTTAGGCTATACTGATGGCCGTA----------->>>>>>>>>>>>>>>>>>
native_YHR058C	Context	native_YHR058C	<<<<<<<<<<<<<<<<<<<AACTGCCATGGCAATTGCATATATCTTTGTACTATATTATAAAACCCCGCGAAATCAACTTTTCAGTTTTCTTCAAAAATCGATGTACCCATCATAAGAAGT----------->>>>>>>>>>>>>>>>>>
native_YHR059W	Context	native_YHR059W	<<<<<<<<<<<<<<<<<<<GACGCTTTCGCAAGATCTCAATATATACATGTATACGTATATGTTCACATTATACTCCATATTCTTGTAAATATATAATAAACTCAGAAATTGTTGTCCTTC----------->>>>>>>>>>>>>>>>>>
native_YHR060W	Context	native_YHR060W	<<<<<<<<<<<<<<<<<<<AAGAGTTAAGAATATAGTAAAAAGAAATAATACATACGTGTATATTTGAAGAAAGAAATAATCATTAAAAGTTGTCGTAGATTAATTATAATAAAGTCCATG----------->>>>>>>>>>>>>>>>>>
native_YHR063C	Context	native_YHR063C	<<<<<<<<<<<<<<<<<<<AATGCGCGGATATCAGCCAGAACATATACATTTATAAATACTGATATATATACACTCTTAATGCTTTATTCGAGCGAACCTTAACAGTCTGAAGGCAGATTA----------->>>>>>>>>>>>>>>>>>
native_YHR064C	Context	native_YHR064C	<<<<<<<<<<<<<<<<<<<GCGCTCTAAGAAAAACGGTATGTATACGTATATAGAAAAATACATACATGATGGAACTATACAGCCCTTGAAAAAAGAACATATAAAATTAAGTCAAAAAAT----------->>>>>>>>>>>>>>>>>>
native_YHR075C	Context	native_YHR075C	<<<<<<<<<<<<<<<<<<<GGTTAAATATCACTTTTATATCTTTATTTATGATAGAATAAATAACAGAATATATGAACTCGTGGAAAAGTCTTATTTTGCTGTGAGCACTTCTTCTGTGCT----------->>>>>>>>>>>>>>>>>>
native_YHR080C	Context	native_YHR080C	<<<<<<<<<<<<<<<<<<<AGCATTTTATATATTCTGTTTGTATTATTTAGTAATTGTATCTAGTACATATCCTGTAGCGGTTGGCCTGATTCCTTTTAAGTTAGATGACAGGCACACTTT----------->>>>>>>>>>>>>>>>>>
native_YHR083W	Context	native_YHR083W	<<<<<<<<<<<<<<<<<<<ATCACTTTCAAGCTGTAGTATGTAAACGATATAGATGAAGTTTTCGTGTGTATAAATATATGAACTCTAGAGTGTTGCATAATTTGAAACACAGCATTTCTT----------->>>>>>>>>>>>>>>>>>
native_YHR091C	Context	native_YHR091C	<<<<<<<<<<<<<<<<<<<TATATGAATAAGCTAGCAAATGCTAGATTAATTTAGATTAAGTTTAACCAATTTATAAACATGTAAATAGAAGAAAGTTTATTGTTACGTACAACGTGATAT----------->>>>>>>>>>>>>>>>>>
native_YHR109W	Context	native_YHR109W	<<<<<<<<<<<<<<<<<<<GATGAGTACCACTTACGATCTTGTATATAAATGTTTTTAGTTGTCCTTTCTTCTACATTAAAAGCATCACAAAGAACAATCTGACGCGTTTTTCCACTGTCT----------->>>>>>>>>>>>>>>>>>
native_YHR118C	Context	native_YHR118C	<<<<<<<<<<<<<<<<<<<ATATCCAGTATTAACTAAAAGTATATATTTGACCAATACCTGACATATCTTCTAAAGCATGCCTTTAGCCCTATAACGAGCTAATGTTAGCTCCATCTTTGC----------->>>>>>>>>>>>>>>>>>
native_YHR120W	Context	native_YHR120W	<<<<<<<<<<<<<<<<<<<ACTTTTGAATACAACTATTAATTGTATATAATTTGACATGTAATATAATAAGATGTGGAATCAATTTCCCTGTCTTTTTTTTCAAAAGCGACTGTGAAGATA----------->>>>>>>>>>>>>>>>>>
native_YHR124W	Context	native_YHR124W	<<<<<<<<<<<<<<<<<<<AATAAACTAATGATTTTAAATCGTTAAAAAAATATGCGAATTCTGTGGATCGAACACAGGACCTCCAGATAACTTGACCGAAGTTTTTTCTTCAGTCTGGCG----------->>>>>>>>>>>>>>>>>>
native_YHR135C	Context	native_YHR135C	<<<<<<<<<<<<<<<<<<<TATAGAAATGACATTTTTTGCAAGACTACCGTCTTTCTTACATTTTTTGTAATGTGAATATATCTGTATACTTTACAACCGAAACGACATTTACCATACTTA----------->>>>>>>>>>>>>>>>>>
native_YHR136C	Context	native_YHR136C	<<<<<<<<<<<<<<<<<<<TGCATCTCTTAATCGTTACACATACATACCTTCTACCTCTGTACTGTTACATATGCATTGACTTTACGATCTAATATAAATCCTTTTGATGTTACCCCGCCT----------->>>>>>>>>>>>>>>>>>
native_YHR154W	Context	native_YHR154W	<<<<<<<<<<<<<<<<<<<AAAATGGACACTATATATTACGTCATCTGACATACGACACTGATAACAAATAAATATATAATAATTATAAAGATGCGTTGTAGAAAATCTTATGTTCAACAA----------->>>>>>>>>>>>>>>>>>
native_YHR193C	Context	native_YHR193C	<<<<<<<<<<<<<<<<<<<GATATAAAAATATATTATATAGGGGTACGTAGTTATTCTAACGCAAAATCATTTTGTTTTTTCCTTCTCCGACTGCGAAGGCTGTGCCGGTTGTTTTGCTTC----------->>>>>>>>>>>>>>>>>>
native_YHR194W	Context	native_YHR194W	<<<<<<<<<<<<<<<<<<<AGGAATACCTACTCCTGTCACTTTCTGTACATATGCATTTACATAGCATCGTTCTTTCTATCAGTTTATCTAATTTGTGACGCATCTTTCTTCTTTCTACAC----------->>>>>>>>>>>>>>>>>>
native_YHR196W	Context	native_YHR196W	<<<<<<<<<<<<<<<<<<<ATCAAGCATTTTAAATATATTTAAGTATATACAAAGAAAAGTTTCACATGAGAAGCACTGATTGATGCAGCTATTAATTTTCAAAAGATTACGTTGTCTTCA----------->>>>>>>>>>>>>>>>>>
native_YHR199C	Context	native_YHR199C	<<<<<<<<<<<<<<<<<<<ACACTTTCGCCGACTTCTACATACAATTACATAATACATACGCTGTTCCAAAAGCTGCACATATACTCTAATGATGTTTTTTTGAGTTTCCTTTCGACTCAA----------->>>>>>>>>>>>>>>>>>
native_YHR200W	Context	native_YHR200W	<<<<<<<<<<<<<<<<<<<GTAGTGTACAAAAATATCTATATGGGTCATATATAAACCAAATAAAGCATATATAACATCTCCCTTCACTCTTCCAGGTTTGAGTACGCTTCCTCTAAATAG----------->>>>>>>>>>>>>>>>>>
native_YIL001W	Context	native_YIL001W	<<<<<<<<<<<<<<<<<<<TTCCGCATTCAATAACCTTATGTATTTTTACGCGTCACTGCGAACGGATGAATATTGCCAATGACTGCTGCGCACTCTTAAAAAATATAATGACAATTATAA----------->>>>>>>>>>>>>>>>>>
native_YIL002W_A	Context	native_YIL002W_A	<<<<<<<<<<<<<<<<<<<AGAGTACGCTCACAGCCGCATAGGGAAGGAACGCTAAATAAATATATTTATATATAATCTTTTCACTAATGATCATTTACTTACCTTTCTATAAAAAGTGGC----------->>>>>>>>>>>>>>>>>>
native_YIL003W	Context	native_YIL003W	<<<<<<<<<<<<<<<<<<<GATCCTCTCCTATGCATGTACGTATATATATATATATGTGTGTGTGTGTGTTTATATACACTTATATTTTGATCCTTGGGCCTAGAAATAAATTTCGATTCC----------->>>>>>>>>>>>>>>>>>
native_YIL016W	Context	native_YIL016W	<<<<<<<<<<<<<<<<<<<GTTTGTATTTTTAGTTTATAGATAACGGCTCTTGCCGAATTCATAGGCTGCACTCATTCCGGTACGGTACACATTTGTTGCATTTATTATATTAGAGATGCG----------->>>>>>>>>>>>>>>>>>
native_YIL018W	Context	native_YIL018W	<<<<<<<<<<<<<<<<<<<TCTTTTTAATTTTGGTTTCTTCCTTCTGTCATATTATTTTATCAATTTTCTTAAATATTATATAATTTAATCCGAAACGTTCCTTATAAAGTGATATTTCTA----------->>>>>>>>>>>>>>>>>>
native_YIL034C	Context	native_YIL034C	<<<<<<<<<<<<<<<<<<<AAATATTTACATGTATCGCTGGTATATCATATAAATACATACAGCAGCACTAAGTGGTAGAAAAGCGCTATCAAAAATCACTCGGAACGAACACTGAAGAAA----------->>>>>>>>>>>>>>>>>>
native_YIL039W	Context	native_YIL039W	<<<<<<<<<<<<<<<<<<<ACAAAAAAGAGTAAAGAAGATAAAACTCCTGTATAGAGATTTATATTAAATGTATGTATATATATGCATATACTGCTCTTCAAATTGCTTATGTTTTATAAA----------->>>>>>>>>>>>>>>>>>
native_YIL040W	Context	native_YIL040W	<<<<<<<<<<<<<<<<<<<AGCGAAACGCCTCTGCTTACTCGGAACATCTTAAAGTAATTACATATCTTAATTTCTAAATATTCATATAGATAAAGAACGTTTTTTTTGCTAGATTCCTCC----------->>>>>>>>>>>>>>>>>>
native_YIL049W	Context	native_YIL049W	<<<<<<<<<<<<<<<<<<<TAATGTGCACACTAGGGCATTCATATACATATATATATAGACGCGGTAAAGAACCACTTTACTTTCACTATTATCACTTTACCACTAATTAGACAGCAAAGG----------->>>>>>>>>>>>>>>>>>
native_YIL061C	Context	native_YIL061C	<<<<<<<<<<<<<<<<<<<ATATAAGTAATACTTAAACTCTGCTACTTGTTGTCTATGATTACCCGCACATCAGTTAATTTGGATACTTTTTTCCCTTTCTCAGACTTTGCCCCTATAACA----------->>>>>>>>>>>>>>>>>>
native_YIL063C	Context	native_YIL063C	<<<<<<<<<<<<<<<<<<<GTAAAGAGAAATAACGTTAAAAATAAATCAAAGATAAAAACAAATCAGTTTTGTTTAACAAATGCTACACTACATATGGTCGCACCCTGGACCCCGCCAAAT----------->>>>>>>>>>>>>>>>>>
native_YIL064W	Context	native_YIL064W	<<<<<<<<<<<<<<<<<<<TTTGTTTTTATCTTTGATTTATTTTTAACGTTATTTCTCTTTACTTATTTAGGAACGGATTTAACTATAATGTTATACAATTCATCCGTGGTTTCCTTCTTA----------->>>>>>>>>>>>>>>>>>
native_YIL067C	Context	native_YIL067C	<<<<<<<<<<<<<<<<<<<TCTAAATACATATTTACATACTATACATAGAATGGGCCTGGAAGTGATAGATTCATTAATACGATGTTATTAATCTTATGTACAGCTAGCCTTTTTTTCTTA----------->>>>>>>>>>>>>>>>>>
native_YIL068C	Context	native_YIL068C	<<<<<<<<<<<<<<<<<<<CGATATACAAGAAAAAAAAAAAGTTCACTGATTACATATAACATAGTATAGTTTTCCCTTCATTCGTGTATTGTTATTATTTAACAATCTTATGAATATCAC----------->>>>>>>>>>>>>>>>>>
native_YIL074C	Context	native_YIL074C	<<<<<<<<<<<<<<<<<<<TTACTCAGATAAATAAAAATATATGTATAGATTTAAAATCCTCCCCTATCTTCATAGTATGTAAGATATGTTGAAACGGAATCGAGTAAAAAAATAGCCTTT----------->>>>>>>>>>>>>>>>>>
native_YIL078W	Context	native_YIL078W	<<<<<<<<<<<<<<<<<<<TGAGATTTTATGTAGTTAAATTTTGACTTATTTAATTTATGTTTTGTAAAGAATAAAATGAGTATGATGAAGGAATCTTACCTCTATTAACTATTTCTTCTT----------->>>>>>>>>>>>>>>>>>
native_YIL085C	Context	native_YIL085C	<<<<<<<<<<<<<<<<<<<ATACAGTGTTTTCTATACATTTATACGTATGAACAAAATTATAAAAGAGTCTACCAACTTCTCCAGATATCTACGAACTGGCGGTGTACTCAACAGTCTTCG----------->>>>>>>>>>>>>>>>>>
native_YIL087C	Context	native_YIL087C	<<<<<<<<<<<<<<<<<<<TGCTTACATCTATTAATGTCTTAATATTTAATTTTGTATCCTCTGTATTATCTGTATGAACCACGTGACTTAACATGAATGGATTTGCTTCCACATCTTTCA----------->>>>>>>>>>>>>>>>>>
native_YIL095W	Context	native_YIL095W	<<<<<<<<<<<<<<<<<<<AACTTGCTCTCACACATAATAGACTATGTAATATTAAAAGTCATACAAAATGTACAAATTTTCTTTCGTCAATCATTTGAAATTTTTTGAAATATATCTTGT----------->>>>>>>>>>>>>>>>>>
native_YIL098C	Context	native_YIL098C	<<<<<<<<<<<<<<<<<<<TATCTAATCAATTTATAATATCAGAGTTTTGTAAATAAGTATATATATATATTTGATGTAAATATCTAGGAAATACACTTGTGTATACTTCTCGCTTTCCTT----------->>>>>>>>>>>>>>>>>>
native_YIL103W	Context	native_YIL103W	<<<<<<<<<<<<<<<<<<<TTTAAATAGTTTTTGTTGTCACTTGTCTTCCTGTTACATATGTATAAATAGTTAGTATCATATTCTTCGGAGCATCTTTTCTATTGTTTAAACGTTTTTGAC----------->>>>>>>>>>>>>>>>>>
native_YIL104C	Context	native_YIL104C	<<<<<<<<<<<<<<<<<<<AGATCATTTGAATGTTTAGCGTAGATTACTGCATTAGATAGAGTATATATTGATTAACGTTCCTGCAGGGGCCTAAAATTGGGTTACCCTTCTCTTCCCGCG----------->>>>>>>>>>>>>>>>>>
native_YIL115C	Context	native_YIL115C	<<<<<<<<<<<<<<<<<<<TGATATTTAGCTATATGTACGTTGTTAGTGCCGTTAATAATAAATTCATCCTCTATCATAGAAACAGGGCATGAGAAACGAAGAAAAATTGATATTGTAACA----------->>>>>>>>>>>>>>>>>>
native_YIL133C	Context	native_YIL133C	<<<<<<<<<<<<<<<<<<<GAAATTAAAAATAGTTTTTCTTTAATACTTTACATTTTGTAATATAATCACAAATATTTTTTAGAAATAATAAAAACCAAAGAAACCATTCCTCCCCGTTAC----------->>>>>>>>>>>>>>>>>>
native_YIL137C	Context	native_YIL137C	<<<<<<<<<<<<<<<<<<<TTTTTTACAAGTATTTCAACACACTATCGTACGTAGATTTAGTAGTCTTCTAAAATAGTACTATAAACGATGTTCTCTTAGCAGAATTCGAGTTATTATTGT----------->>>>>>>>>>>>>>>>>>
native_YIL142W	Context	native_YIL142W	<<<<<<<<<<<<<<<<<<<CATATTTAGGATATACCTCGAAAATAATAAACCGCCACACTGTCATTATTATAATTAGAAACAGAACGCAAAAATTATCCACTATATAATTCAAAGACGCGA----------->>>>>>>>>>>>>>>>>>
native_YIL148W	Context	native_YIL148W	<<<<<<<<<<<<<<<<<<<TCTGTTTCGCCCAATCAATCTATACATTTATTTACTGTATACTTTAATGTACATCTTCTTTTATCATACCTACTGTTAAAATCATAATATTAATTCATACAA----------->>>>>>>>>>>>>>>>>>
native_YIL151C	Context	native_YIL151C	<<<<<<<<<<<<<<<<<<<TATGTATATATACATATATATGATCACATATATATTTCTGTGCATTTTTTTTTTTTTTTTGAACACTCCATTCTACAATTACTTTTCATATAAATTTCCAAT----------->>>>>>>>>>>>>>>>>>
native_YIL153W	Context	native_YIL153W	<<<<<<<<<<<<<<<<<<<TATTAATTAAACATATAAATGTGTATGACAAGCATTATGACTTCTATTTTCGTTCTTTTTTACTTGCGTCTACAATATATAAGCATATAATCAGATGAAAAA----------->>>>>>>>>>>>>>>>>>
native_YIL158W	Context	native_YIL158W	<<<<<<<<<<<<<<<<<<<TATATATGCATATAGATATATAAACGTACCTACATAGTTTTGCATTTGTATAGATACCCAGACCACTTGTAATAACGATAAAAATAAAATAATAATAAAGGA----------->>>>>>>>>>>>>>>>>>
native_YIL161W	Context	native_YIL161W	<<<<<<<<<<<<<<<<<<<ATATGAGCATAATAAAAAGGGAGAATATTAACTATTATCAAGTATTAAAACTATTCTTTAATAAAGATGGCGGCGGCACCCATACCAGTACCGATACACATA----------->>>>>>>>>>>>>>>>>>
native_YIR003W	Context	native_YIR003W	<<<<<<<<<<<<<<<<<<<AATCTTATAAATAATATGTATGAATAAACTCTATAGTATGTATCAAGAGAGAAATATGTGAATGACGAGCAAACTAGAGGTGTTATTAATAATAATGGCATA----------->>>>>>>>>>>>>>>>>>
native_YIR008C	Context	native_YIR008C	<<<<<<<<<<<<<<<<<<<TGGTGAAATCTTTTTGTAACAATAAAAAGGGTGTATATATATATATATGACTACTATAGCTTTTGGTTCAATTTTTGTTTAGCTGATAACGCATTCCGCTGG----------->>>>>>>>>>>>>>>>>>
native_YIR016W	Context	native_YIR016W	<<<<<<<<<<<<<<<<<<<TAAATATACATATATATATATTTATATGTAGATAGATGTGTGTATATATATGCTAGGTAAAGAAACGGAAAAATCGAAAAATCGAAGTTGGAGAGGAAAAAC----------->>>>>>>>>>>>>>>>>>
native_YIR021W	Context	native_YIR021W	<<<<<<<<<<<<<<<<<<<TCCTCTTATATAGCATGTAAATAGAAAGTACGTAAAAAAAAGCTACTATTGACTTTATTCTCCGTGAGGGCGGTTCTTTCTGTAGCTGTTGGTTTTTTCCAG----------->>>>>>>>>>>>>>>>>>
native_YIR030C	Context	native_YIR030C	<<<<<<<<<<<<<<<<<<<ATAGAAATATGATTGTTTTTTATAGAGTGTAAATTTTAATGTTTTGTCGTGAAGAAGAAGAAGTAAATAAAGTAGCGTGGGGATAGCGAAATGAAAACATTC----------->>>>>>>>>>>>>>>>>>
native_YIR031C	Context	native_YIR031C	<<<<<<<<<<<<<<<<<<<AATGTATACGTACATAACCTGACGAATATTCGAAGAATTTTAGGCGCTGTTTTAACGCATAATCCAATCAAATTTGAGCTGATAAGGCCTGATAAGGTATGA----------->>>>>>>>>>>>>>>>>>
native_YIR034C	Context	native_YIR034C	<<<<<<<<<<<<<<<<<<<TTTACATTTAAAGTATATACATTATCGTTACGCTGACATTTACAAGTTTAATTTTTTTTTGACTTTTTTTAAATGACTTTCTCTTCTTTTAAGTGTACTGTC----------->>>>>>>>>>>>>>>>>>
native_YIR035C	Context	native_YIR035C	<<<<<<<<<<<<<<<<<<<GGATAGCAGGTACATATAAATTGTTACATACTAAGTCGATGAGTCAAAAAAGACTCTTATACATTTATACATTTTGCATTATTATTTTTTTTTTCCAGCGGA----------->>>>>>>>>>>>>>>>>>
native_YIR036C	Context	native_YIR036C	<<<<<<<<<<<<<<<<<<<TACTAAACTATATTATGTAAAAGGGTATAGTTATAGTTTTTAGCTACTAAACTTTTATTGGGTTTGCGATGAGCGACAGTTTTGTGCGGCCATTTCTGTGCC----------->>>>>>>>>>>>>>>>>>
native_YJL006C	Context	native_YJL006C	<<<<<<<<<<<<<<<<<<<AAGTCCTACTATAAACTTAAATAAGATCATCATTATAAACTTTCTTTTACACAAGTAATAAGTACCTTTTTTTATCTCAAAACATGAATGTTGAGCTTCGAG----------->>>>>>>>>>>>>>>>>>
native_YJL010C	Context	native_YJL010C	<<<<<<<<<<<<<<<<<<<TGGATAATATGTTACTACTGTACTGATGTAAATTATAGAATTATGCAATATTTTCCTCTTAATAAAAAACCTTAGCTTAAACATTATTAAGGAACACTACAA----------->>>>>>>>>>>>>>>>>>
native_YJL012C	Context	native_YJL012C	<<<<<<<<<<<<<<<<<<<TACACAGCGTGTTTTTTTTACTGTATAATTAAGTAATAATCATATTAGATATAATAATTTCTTTAGCGCCATTTTTTTATATATGAGAACTACCCTCTTGCC----------->>>>>>>>>>>>>>>>>>
native_YJL033W	Context	native_YJL033W	<<<<<<<<<<<<<<<<<<<AACCCTCCTGCATAGTCTAACCTATAGTATTTAGAACTTGTATACATCTATTCTCTACACTAATATACTTATTTCTTTGTTCAAATCATCGGTAATATTACA----------->>>>>>>>>>>>>>>>>>
native_YJL049W	Context	native_YJL049W	<<<<<<<<<<<<<<<<<<<ACGAACTGAGTGACTAATAAATAAATATATATGTATAAATAAAAAATAAATATGAATATTTTAATAGACGGAAGAAAGAAAATATGTGTGAATAACCAAATA----------->>>>>>>>>>>>>>>>>>
native_YJL050W	Context	native_YJL050W	<<<<<<<<<<<<<<<<<<<GTTAATCACACACAATTATGTATTTTTATTGGTATATATAATAAACAAATAGATTTCATCAACATTTATTATATAATAACATTTTTGTTTGGGCAAGCACAC----------->>>>>>>>>>>>>>>>>>
native_YJL055W	Context	native_YJL055W	<<<<<<<<<<<<<<<<<<<ATAGAAACGTAAGTCATGTATCTAGTTTAAACGATCTGTATAGATAATGTGGTGAAAAATCCAAATTTTTAGGAGCTGTCTTTCTAAGCCCGAAGGCTGGAA----------->>>>>>>>>>>>>>>>>>
native_YJL057C	Context	native_YJL057C	<<<<<<<<<<<<<<<<<<<AATAAGTACACATTGCAAACTAAATAGCACGTAATTTATTTTTACTTTACAAATTTATAGAAAATATTCTCGCTTATCACCAATGTTCACGAATCATCTTCA----------->>>>>>>>>>>>>>>>>>
native_YJL060W	Context	native_YJL060W	<<<<<<<<<<<<<<<<<<<AGATAAATTTTTTTTTATACTCCTTTTTCTCAATATATAGATTTTATAAAGCATGTATATTTTTATGCAGAAGTGGTAAATATAAACATCAATATTCCAGAA----------->>>>>>>>>>>>>>>>>>
native_YJL062W	Context	native_YJL062W	<<<<<<<<<<<<<<<<<<<ACATAGAATTGTTCACGTGGTCTAAATATGTATACATATATGATAGTTTATAGATTCATACTGAGACAAGTGAAAAAAAAAAAATCTACTATCGACCTTCTC----------->>>>>>>>>>>>>>>>>>
native_YJL063C	Context	native_YJL063C	<<<<<<<<<<<<<<<<<<<AAAACCAGGATTTTGTGTATTCCCTTGTAAATATATAGATGACAATTGAAAGAACAGCGCTAACAATGTGCGTATTCTAATATAGTGTTTTTTTTTTTTTCC----------->>>>>>>>>>>>>>>>>>
native_YJL069C	Context	native_YJL069C	<<<<<<<<<<<<<<<<<<<TTTCCATTTATAGACAAACTTAGATATTAAAAGCAATGTACAAATACATACACAAAATATCACTGTAAAAAAATTGCGAAGAAACTTGAAATTGAATATGAT----------->>>>>>>>>>>>>>>>>>
native_YJL070C	Context	native_YJL070C	<<<<<<<<<<<<<<<<<<<GTAAAGTGAAATATCAACAACTTTGCATAGTAAGATATATATATTTATATAGATACCTTAAAAACTGAAAATGAAAACTTGAAAGTTAAGGAGGAGGAGAAT----------->>>>>>>>>>>>>>>>>>
native_YJL073W	Context	native_YJL073W	<<<<<<<<<<<<<<<<<<<ATGAAATACATTCTATGCCCATTAACTAGGATACCACAACAAGTACATATATATACATACGCATATCACTGAAAGTTCTAATTATTGCAAAGCCAGCACTTT----------->>>>>>>>>>>>>>>>>>
native_YJL088W	Context	native_YJL088W	<<<<<<<<<<<<<<<<<<<ATCCTTCTTTCGTGTTCTTAATAACTAATATATAAATACAGATATAGATGCATGAATAATGATATACATTGATTATTTTGCAATGTCAATTAAAAAAAAAAA----------->>>>>>>>>>>>>>>>>>
native_YJL090C	Context	native_YJL090C	<<<<<<<<<<<<<<<<<<<ATGTAGTCCGTAATTTTATAAGATATTCATTTACATACGCCATCTACAGCATTATTCAAATCTACTCATCTATATGTATTACCGTTTTGTATGATAATACTT----------->>>>>>>>>>>>>>>>>>
native_YJL095W	Context	native_YJL095W	<<<<<<<<<<<<<<<<<<<GCTATTAGGATCGATCTATACTTAAGATATTTATGCATACGTAATAATATAGAACAATAAACATAGATGACGGAATGACGGAATGACTGAAAATTAAGAACA----------->>>>>>>>>>>>>>>>>>
native_YJL096W	Context	native_YJL096W	<<<<<<<<<<<<<<<<<<<AATTTTAGGGATATGTACATATACGCATACGTATAAAATCATGTAAATAACAATAAAATTTGACACACTTTCTTCGCCCCAATGGCCATTCAATTCCAGACC----------->>>>>>>>>>>>>>>>>>
native_YJL097W	Context	native_YJL097W	<<<<<<<<<<<<<<<<<<<AATTCTTTAGATAAATTCTTCTGTATTTTTTATAAGAATATTAGCCTTCACATTGAAATGGCTTCAACGCTCTTAACCATAATCACTAGTATCTTGCGGTGC----------->>>>>>>>>>>>>>>>>>
native_YJL098W	Context	native_YJL098W	<<<<<<<<<<<<<<<<<<<GGAAATAATACTAATTAAATAATTCTAATAATTCTAATATTAATAACAATAATAATAAGAATAATAATTATACAATAACACATGTATTTCCTAACTCACAAT----------->>>>>>>>>>>>>>>>>>
native_YJL109C	Context	native_YJL109C	<<<<<<<<<<<<<<<<<<<AAAAAAAGGTGAAGTATTATGTAAATTTTTGTAAAGTAAAACACTATGCTGTTGAACGAAATCTTTCATTGAAAATATTGTTATTCATTCGTGATAGCTGCC----------->>>>>>>>>>>>>>>>>>
native_YJL140W	Context	native_YJL140W	<<<<<<<<<<<<<<<<<<<ATAACTGTATGTATACGTGTGTGTAACTAGTAATGAATTTTCACCCTGTGGAAGTTAGGCCTATTTAACAGGAAAAAGGACAGGATTTTAAATCTCGTCTTG----------->>>>>>>>>>>>>>>>>>
native_YJL145W	Context	native_YJL145W	<<<<<<<<<<<<<<<<<<<ATTTGTTGGCATGATCTAATAATAGTCTCTTATATAAACCCTATAATAATTTCTTATTTTTGCCTTATATTCAGGTAAATCACCATCTAACTGTATTATCTC----------->>>>>>>>>>>>>>>>>>
native_YJL151C	Context	native_YJL151C	<<<<<<<<<<<<<<<<<<<GATCGGAACGAGCTCTTTATCACCGTAGTTCTAAATAACACATAGAGTAAATTATTGCCTTTTTCTTCGTTCCTTTTGTTCTTCACGTCCTTTTTATGAAAT----------->>>>>>>>>>>>>>>>>>
native_YJL163C	Context	native_YJL163C	<<<<<<<<<<<<<<<<<<<AACATTTACATACCGGTATACACCACATATTTTTAGTTACTTGTTCGAAGCTGTGCTGCTATTCGTTCTTGCAAAGCCAGTGTCCTAACGACTTTGCTTATG----------->>>>>>>>>>>>>>>>>>
native_YJL165C	Context	native_YJL165C	<<<<<<<<<<<<<<<<<<<GATATACAAAACAAAAAATGCTTAAGTATTTATTATTACTGATACTGTAAGTAAATAAATAGACTGACTGAATAAATATATGGGGGTTATTTGCTCTTGTTT----------->>>>>>>>>>>>>>>>>>
native_YJL181W	Context	native_YJL181W	<<<<<<<<<<<<<<<<<<<TCATGTTTATTTACAGAAATTTTCGAATATATGCTTGTATATATATCATAGAAAAGTAGTAATAGAACAACAATTGAATCAACCATATTATTGCTTAAAAGC----------->>>>>>>>>>>>>>>>>>
native_YJL183W	Context	native_YJL183W	<<<<<<<<<<<<<<<<<<<ATGTGTGTAATCTTGCAATTTAGTTTCAAACAAGATCCTTGTATTTATATAAACAAAGATATAATTTTTAAAAAAAAATTAGAAAAAGCAAATATAATTCAG----------->>>>>>>>>>>>>>>>>>
native_YJL184W	Context	native_YJL184W	<<<<<<<<<<<<<<<<<<<GCAACGATATGTAGCGCTAGAGAGTGTATATACAAACAGAAAAGAGTCTAATGATAAATGACAAATATTTCGTTACAAGTGATAATTGTTGAACTAGGAAGA----------->>>>>>>>>>>>>>>>>>
native_YJL204C	Context	native_YJL204C	<<<<<<<<<<<<<<<<<<<ATTCCTATCAATGATTAATTATATTACTCTATATAGGTATGAAGTGCGGAAATAAAAGACTGTTCACATATTAGATTATTCAAGATTACGCGGGCTCTATTT----------->>>>>>>>>>>>>>>>>>
native_YJL206C	Context	native_YJL206C	<<<<<<<<<<<<<<<<<<<ACCTTTAAACTCGCGACTTCTTTATATCTGTATATTCTTCTACATCCTTCTTTTTATGTATTATTATTTTATCTGCTTCCTCACACCACATAGTGGCATACC----------->>>>>>>>>>>>>>>>>>
native_YJL209W	Context	native_YJL209W	<<<<<<<<<<<<<<<<<<<ACGGCCAAACGCACATTTACGATATAAATAACAAAGCAAATAATAACAAAACAAATTTCTGTAAATATATACTAAATCCAAGCATTGCATCCTAATTCTTTT----------->>>>>>>>>>>>>>>>>>
native_YJL210W	Context	native_YJL210W	<<<<<<<<<<<<<<<<<<<AGGGCCCCGTTCCCTCGCTTGTATCTCTATATATGTGTATACTATATTCATATTCATGTTGTCAAAATCGGTCACGTGGTAAAGGGTCTGGTTTTTTTTTTT----------->>>>>>>>>>>>>>>>>>
native_YJR003C	Context	native_YJR003C	<<<<<<<<<<<<<<<<<<<TTACTAATTAACATTTTATTACGTATATACATCTACATTTATCCAGGAAAGAACGTCATAAATAATACTAAAATTAGCTATCTTCCAATACCTCTTGTTTCA----------->>>>>>>>>>>>>>>>>>
native_YJR006W	Context	native_YJR006W	<<<<<<<<<<<<<<<<<<<AATAAAACAAGGAATAATTTCCACATAGATATGCAATTAAGTTTTATATGTAAAAGTGAGCATTCATCGTTCAGCTCAAAATACGTTTCTTGTCACAGCTGG----------->>>>>>>>>>>>>>>>>>
native_YJR008W	Context	native_YJR008W	<<<<<<<<<<<<<<<<<<<ATGATCACGGCTAAAACGGTCGAATGTAAGCATATATCTTTCGATTGTATAATTGTTCCCAAATACTACAGCATCTCAAGGAAAAAAAAACAAAAACTTCCA----------->>>>>>>>>>>>>>>>>>
native_YJR013W	Context	native_YJR013W	<<<<<<<<<<<<<<<<<<<ACTGACGTGAACTTGCACCATGTACATCAATTCTATAAATCTACTCATATAATGAATGTGTAAATATGAAAAAAAAAATGCAAAAGCGCACCACCAAAAGAG----------->>>>>>>>>>>>>>>>>>
native_YJR019C	Context	native_YJR019C	<<<<<<<<<<<<<<<<<<<GACAATTCCCTCCCACGTATAAACACATACATATATATTCTTATATTATATAATAATATCCTATTTATTATTACATCACCTTTCACGAGCGGGTATCATACC----------->>>>>>>>>>>>>>>>>>
native_YJR040W	Context	native_YJR040W	<<<<<<<<<<<<<<<<<<<ATTAGACATTTATGTAATTTTTAAGGCGCTAGTATAGATTATTCAAAATTATATGATACAGACTTTTATCAATTTTTACTTGTTTAAGCTCCGTCACCCTGT----------->>>>>>>>>>>>>>>>>>
native_YJR046W	Context	native_YJR046W	<<<<<<<<<<<<<<<<<<<AAGAATATTTTTAGATATAAGGTAGAATACGTACATTTACGGTAAAAAAAAAAAAAAAAGAAAAAAAATTGATCTTGATACATACGTTGGTATTTTACTTTG----------->>>>>>>>>>>>>>>>>>
native_YJR051W	Context	native_YJR051W	<<<<<<<<<<<<<<<<<<<AGAATTTATAGGGAAATAAAAGATATTTTTGCAACGTACTTTACATTTCAATAATTAATGCGACATGATAGGATATACTGTTTGCTATTTCTTTCCGTAACG----------->>>>>>>>>>>>>>>>>>
native_YJR052W	Context	native_YJR052W	<<<<<<<<<<<<<<<<<<<ATAAAATAAAGACATATAAAACGTGTATTAGATAGAAAACGGAAAATTGACTAATGTTTTTATTCCTATTATACTCAGATCGTCAAATGTTGCCTTTATTTT----------->>>>>>>>>>>>>>>>>>
native_YJR058C	Context	native_YJR058C	<<<<<<<<<<<<<<<<<<<ATATATGTACAGATCCTCCTAGAAGAACGAAAATTTATCATGATCAATATGCGTACTCAAAACAGGCTCAACGATTTGCCAAATAAGCGCTTCAACTTCCTG----------->>>>>>>>>>>>>>>>>>
native_YJR064W	Context	native_YJR064W	<<<<<<<<<<<<<<<<<<<ATTTTGTATAAATAAATAATAAAAGATAAGTTTTAATCACATATCCCACAATTTTTTTTCTCAGATCAGCATTTGGGGTTACTTGATTGTACATATACGTGT----------->>>>>>>>>>>>>>>>>>
native_YJR073C	Context	native_YJR073C	<<<<<<<<<<<<<<<<<<<TGCTCTATTTCTATATATTCTATAATGTTAGAAGCCTATGCTATTACCGTTTCTATATAGCTCCATAAGCAATTTCTTCGCGAAAGTGAAAAAAAAAAATTT----------->>>>>>>>>>>>>>>>>>
native_YJR083C	Context	native_YJR083C	<<<<<<<<<<<<<<<<<<<TAATGTCCACTATTGATGCTTTCTCAAGAGACCTTCATATGTAATATTCTCATTAAATACAAAGATTAAACGGCTTCATTTATGCATTCCTTTATTTAGGTA----------->>>>>>>>>>>>>>>>>>
native_YJR085C	Context	native_YJR085C	<<<<<<<<<<<<<<<<<<<GAAGGAAGAAGACGCACGATATATATACGACCCTATATATATATATAATATGATATTCTTTTATGAACAAACTTTCTTTTTTTTTTCTTCGTTCAATTATTG----------->>>>>>>>>>>>>>>>>>
native_YJR096W	Context	native_YJR096W	<<<<<<<<<<<<<<<<<<<AAAAGAAAATGCGAACCGTAGAATAACGTATATAGAACATATAATTAGTTTACGTTTCACAAAGTATTAATATTACATGTAGCTTTTTCAGGACTTTCGATC----------->>>>>>>>>>>>>>>>>>
native_YJR099W	Context	native_YJR099W	<<<<<<<<<<<<<<<<<<<ATAATTGTTTTATTACTGCGTAGTCAAATATGTATTTACAGAATTCTTTTAAATATATAATTCACCTACTCATCATAGCCACCGCCAAAAGAAAGGAAACCT----------->>>>>>>>>>>>>>>>>>
native_YJR100C	Context	native_YJR100C	<<<<<<<<<<<<<<<<<<<TGAATTATATATTTAAAAGAATTCTGTAAATACATATTTGACTACGCAGTAATAAAACAATTATTATTCCCAATTAGGGCCCAATCCTAGCATAGCAAAGTT----------->>>>>>>>>>>>>>>>>>
native_YJR103W	Context	native_YJR103W	<<<<<<<<<<<<<<<<<<<ATCAAGGACATAAATCTAAGCGAGGGAAATGAAAATGAATGAATTGATGCGCTTACTACTTACTTACATACGGTTTTTATTCAAGTATATTATCATTAACAT----------->>>>>>>>>>>>>>>>>>
native_YJR104C	Context	native_YJR104C	<<<<<<<<<<<<<<<<<<<GTTAATGATAATATACTTGAATAAAAACCGTATGTAAGTAAGTAGTAAGCGCATCAATTCATTCATTTTCATTTCCCTCGCTTAGATTTATGTCCTTGATCA----------->>>>>>>>>>>>>>>>>>
native_YJR105W	Context	native_YJR105W	<<<<<<<<<<<<<<<<<<<GATTCTTCTTACAATATAATAGAAATAAAATATACTCTACGTGTTCCCTCTAGCTTTTCATTCGTAGACATGTTTACCGCTTGTTCTTAAACCAAATAAGCC----------->>>>>>>>>>>>>>>>>>
native_YJR109C	Context	native_YJR109C	<<<<<<<<<<<<<<<<<<<TGTGCAAAAGAAAAACCTGCCTCTAATTGTATTACTGTATATTATATAATGGATTTTTTTAGAGATATTTTTAATTTCAAAGAGACTTCTTAGAGTATATTC----------->>>>>>>>>>>>>>>>>>
native_YJR112W	Context	native_YJR112W	<<<<<<<<<<<<<<<<<<<ATTAGTTGTATAAATTTCATAAGTGACGTATAAGGAACCTGTTTTATGTATTCATTAAGCGAGGCGAAAAGCGAGGCGACATACTTCTTTTCACATCAACTC----------->>>>>>>>>>>>>>>>>>
native_YJR117W	Context	native_YJR117W	<<<<<<<<<<<<<<<<<<<ATCTATAGAGTACACATATTAGCATGTACCGTTAAATTCAGCTTCGTTATGTCTATATCTACATACATACACAGGTATCTACTATAAGAATAAAGGAAAGAA----------->>>>>>>>>>>>>>>>>>
native_YJR119C	Context	native_YJR119C	<<<<<<<<<<<<<<<<<<<CTTCAATATTTGTGTATGGCGTAATGATTTTTTAGAATAATACTTGGCATTTAGCACGCCACTTTTAGCGCGAAAACACCAAAAAAGTAAAGAAAATAATGT----------->>>>>>>>>>>>>>>>>>
native_YJR122W	Context	native_YJR122W	<<<<<<<<<<<<<<<<<<<GATTTCACGAAAACACCTTGTAAATACTACTTGTGAATATGCAAATAGGAAATAGATATATGCATACAAATAAGAAACAATGAACAGCCTTGAGTTCTCAAA----------->>>>>>>>>>>>>>>>>>
native_YJR127C	Context	native_YJR127C	<<<<<<<<<<<<<<<<<<<TCCGATTTACAAATATATAATGGCGGCCGTCTCTATACTATAGTATTTACAGAATTAAAGCTTAGAACTATCATAACTTTCATAATATACCACCAGGCTTCA----------->>>>>>>>>>>>>>>>>>
native_YJR139C	Context	native_YJR139C	<<<<<<<<<<<<<<<<<<<TCAGTAAACAGACATATAAAAACATAGGTATATTTATATATAAATAGATAACATTATGCTTTACTATCCACGTTCGAATATTATTTACTTTGTGAAGAAACT----------->>>>>>>>>>>>>>>>>>
native_YJR152W	Context	native_YJR152W	<<<<<<<<<<<<<<<<<<<AAATAGTGGTGAGATACACTGACATTATTGTTATCAGAGAAGAATATATAAAACTAAAATACTTAATATCAAAATAAGGAATTTTTTATCAAAGTAGAATTT----------->>>>>>>>>>>>>>>>>>
native_YJR155W	Context	native_YJR155W	<<<<<<<<<<<<<<<<<<<GTCAAATCAATAGTTTTAGTATGTTCATAATGTGAAAAATGTTTATATATACGCTTACACACACAGTTTGATGATTCAAATACTTAGAGAAAACTTTGCCGC----------->>>>>>>>>>>>>>>>>>
native_YKL010C	Context	native_YKL010C	<<<<<<<<<<<<<<<<<<<ATTTTAGTTACTTTTTCTATTTAAGTTTTATATGACTTCAAAATTATTTCTTAAGATACAAAAAATGGATGGAATCAGACTAAATTTCTTCGGATTATCCGT----------->>>>>>>>>>>>>>>>>>
native_YKL012W	Context	native_YKL012W	<<<<<<<<<<<<<<<<<<<TTCTGACGTGTCGACCTCTATCTTGTTAATCATTATATAAATTATACATAGAGATTACATGTTATTTCAAGTTTGCGATCACCGCACAATTTCTTAGTCATT----------->>>>>>>>>>>>>>>>>>
native_YKL019W	Context	native_YKL019W	<<<<<<<<<<<<<<<<<<<ATATATGTAAGCACTCTATTTGTACGAATATATTTACGTGTGTACGTGCATGCACGCAAGTTTAATCTAGTTCTACAAACCTACTGCTGTATTGAGATTGAT----------->>>>>>>>>>>>>>>>>>
native_YKL020C	Context	native_YKL020C	<<<<<<<<<<<<<<<<<<<AGACATTTTTCTAGCTACATAATCCTTACACTATATAGATTCATTTTTTATTATTTTGCATTTTTGAATTTTATCTTCTTTATGTTACTGAATACTACTTAT----------->>>>>>>>>>>>>>>>>>
native_YKL024C	Context	native_YKL024C	<<<<<<<<<<<<<<<<<<<ACTAAGACGTATTTTATATAGTTTACGCTATAAGTTACGGCGATATTATATATATATGTAAGAATATATACATATATATTAAAATGATTATATGCCCTCCCC----------->>>>>>>>>>>>>>>>>>
native_YKL025C	Context	native_YKL025C	<<<<<<<<<<<<<<<<<<<AACAACACCAAATAATGTAGATACACACATATATATTAATTATACATTAGTATCCCCTTGACATACCCCACTACCGTCTTCATGTGGAAAATTTTCCGTATT----------->>>>>>>>>>>>>>>>>>
native_YKL033W_A	Context	native_YKL033W_A	<<<<<<<<<<<<<<<<<<<ATTTCCAGTATTTACGTAAACAATATATTTGTATATTGCACTAAGTATAAAAAGGGATGATTTGTATTTGATTTATCACACTACTTTATGTGGTGAGCTCAG----------->>>>>>>>>>>>>>>>>>
native_YKL041W	Context	native_YKL041W	<<<<<<<<<<<<<<<<<<<GTGTTACTGTGACTGTACAAAGAAAATAAATAAATAAGTGAATAAATAATGGTACGAATAACACAGTAAAAAGGGCACCCGTTTTTAGTGTATGGAAAAAGT----------->>>>>>>>>>>>>>>>>>
native_YKL052C	Context	native_YKL052C	<<<<<<<<<<<<<<<<<<<GAATAAATAAGTACATACAATTTTTACTAGTGATGAATATCAGAACGCAGGGTAATGGGCCCGCTATATTTTTTCTTCGATATAGGGAGAGCCACATTCAGA----------->>>>>>>>>>>>>>>>>>
native_YKL057C	Context	native_YKL057C	<<<<<<<<<<<<<<<<<<<GTGAATATATAAACTGTAAATTAATACTTCATTTAAAAAATTGATCAACTCAAATCCGAATATTAGCACCATGATCTTCGTTTGTTTTTTAAGTAAAAAGAT----------->>>>>>>>>>>>>>>>>>
native_YKL060C	Context	native_YKL060C	<<<<<<<<<<<<<<<<<<<AGTTAATTCAAATTAATTGATATAGTTTTTTAATGAGTATTGAATCTGTTTAGAAATAATGGAATATTATTTTTATTTATTTATTTATATTATTGGTCGGCT----------->>>>>>>>>>>>>>>>>>
native_YKL069W	Context	native_YKL069W	<<<<<<<<<<<<<<<<<<<AGTTTTGAGAACGAACAAGTATTTACGCACATAACCAATATTCCCATGTAGCTCTCTTGTCAAATATATTGTCGGACGGGCACGAATAGAGATAAACATCAA----------->>>>>>>>>>>>>>>>>>
native_YKL073W	Context	native_YKL073W	<<<<<<<<<<<<<<<<<<<AGAATCTTTATAATATATAGCACTAGATTTATTTTCCGATATCAAATTCAGTTACTTATATAAAGTTAACCACTTGTTACTTCTTTTTTCGCAGCGATAACG----------->>>>>>>>>>>>>>>>>>
native_YKL078W	Context	native_YKL078W	<<<<<<<<<<<<<<<<<<<TCACCTACTCTTAGCGCATTTTTATTGTATATAAAGGCATTTAATGTAATTTATAGAGCATTATAAATCGTAACAACTACTGCAGTATGAGTTTCATGGATT----------->>>>>>>>>>>>>>>>>>
native_YKL079W	Context	native_YKL079W	<<<<<<<<<<<<<<<<<<<TATAATTAAGTTCGATAATTGTACGATACAACTGTGTAGTATCTTTGTAATTATAATCATGATGATAACGCTAATAATTTGTACGTATAATGCTGACTGAAA----------->>>>>>>>>>>>>>>>>>
native_YKL080W	Context	native_YKL080W	<<<<<<<<<<<<<<<<<<<CGATTTATAATACTAACTTAGATTAATATATATTTCTGTTTTTTTTTTAGAATTTTCAACTTTTTTATTCATAGAGATAATACACTGTGATTGTGAATGTTT----------->>>>>>>>>>>>>>>>>>
native_YKL082C	Context	native_YKL082C	<<<<<<<<<<<<<<<<<<<ATAATCACGATAATAATAACAACAATAATAGATATATATATATGTATGAACATATATATACAGATACATATATATATATATATATCTATATATATACCATCG----------->>>>>>>>>>>>>>>>>>
native_YKL091C	Context	native_YKL091C	<<<<<<<<<<<<<<<<<<<ACTATGATACAGGCCTTCGTCGTAGCTTTCCGTGAATATAGCATGCATACTCTATAATATGTATATCTCTGTATCTAATAATAATTAATGACTTTCATTCTT----------->>>>>>>>>>>>>>>>>>
native_YKL101W	Context	native_YKL101W	<<<<<<<<<<<<<<<<<<<TCTATATAGATGTTATATAATTATACAACAATAATTTGAAAAATTTAACGTACGAGAACCGAATGGACAGGCGTGAGAAAACATAGTTTAAAAGAACATTAA----------->>>>>>>>>>>>>>>>>>
native_YKL114C	Context	native_YKL114C	<<<<<<<<<<<<<<<<<<<AATGAGAAGCGAGAAGAATTTTAAATACGTAATCAATTTTTGTAGATTATCTCAACGTACGTAACTAAATGCTACCCTTCGTCATCCAAGATGCTGTTGCCC----------->>>>>>>>>>>>>>>>>>
native_YKL122C	Context	native_YKL122C	<<<<<<<<<<<<<<<<<<<AAATATTTCATGTATACTAGGAGATTGAATATGAAATAAAATACTATATATATATATTTAGATATAAACCCATCTAAACTATCGAATTGAAGAAAAAAAAGC----------->>>>>>>>>>>>>>>>>>
native_YKL126W	Context	native_YKL126W	<<<<<<<<<<<<<<<<<<<TTAGTGAATACATTATCAACTAGTTTACTCATGACATACTTTATATAAAAAGAAAGGTTTTCTTTTCCGTTACTTACTGTGTTCAAGATGAAGCAACTGTAC----------->>>>>>>>>>>>>>>>>>
native_YKL133C	Context	native_YKL133C	<<<<<<<<<<<<<<<<<<<AAATCTTACATTTGTATATATATTCTTCTAAATTTTCATCAATATGTTGAAATGCCGAAAGATGTCGATTCCTCATTGGATATGGCGAATTTTACGTCACCG----------->>>>>>>>>>>>>>>>>>
native_YKL139W	Context	native_YKL139W	<<<<<<<<<<<<<<<<<<<GGATATATAGCCAATTGAAATAAGTAGACACAAAAAATAGATTAATAACTTATTTATTACGCGATACCCGTAAATATGATACGAACATCTAATTTCATGTGA----------->>>>>>>>>>>>>>>>>>
native_YKL143W	Context	native_YKL143W	<<<<<<<<<<<<<<<<<<<AGGAGTAGAATGAGATGAGAAAGCACCTACATTACAAGTACTGTGTAGACATGTATACTTAGCCTAGAATGCATTGATGCTAAAATACATCCTGCCCACCGG----------->>>>>>>>>>>>>>>>>>
native_YKL146W	Context	native_YKL146W	<<<<<<<<<<<<<<<<<<<TCCGCCATTTTTGACCGAGTACATCATGTACAGACACATATATATATATTTATATATGACTCGTTATCTATATGCATCTGGAACACACATACCTTGTTTTAA----------->>>>>>>>>>>>>>>>>>
native_YKL154W	Context	native_YKL154W	<<<<<<<<<<<<<<<<<<<TATAATTATAATTTATAACTAGATGAACGATAGATAGTTTAAAAACAAGCATTTAACATAGCTCTAGATTCCGTACGCAGAGAAAGACATAGTTGCATCATC----------->>>>>>>>>>>>>>>>>>
native_YKL160W	Context	native_YKL160W	<<<<<<<<<<<<<<<<<<<TCCGGTCCTGAGAAAAAACCATATTTACTTAGGTCATATATATTTTATATTTTAAAGCAACCACCCGTAAGCATTTAAGTCTCTTAAGCCAACAAATCGCCT----------->>>>>>>>>>>>>>>>>>
native_YKL174C	Context	native_YKL174C	<<<<<<<<<<<<<<<<<<<TATATGATCGTGATTATACACCGTTATTTAATGGGAAAAGACTTATATAGAAAGAATATACGTAGTTTTAATTTATCAAGTGAAAAGGGCACTCGCTAGAAT----------->>>>>>>>>>>>>>>>>>
native_YKL175W	Context	native_YKL175W	<<<<<<<<<<<<<<<<<<<TAAATTAAAACTACGTATATTCTTTCTATATAAGTCTTTTCCCATTAAATAACGGTGTATAATCACGATCATATATCATATATCATATCTACGATCATCGGC----------->>>>>>>>>>>>>>>>>>
native_YKL182W	Context	native_YKL182W	<<<<<<<<<<<<<<<<<<<TTTCTTAAGTGATTATATAACCGTAAGAAATATTTAACTTTGAAACTCCTGTATACTAATGTTTAATATAGCTGGCTTATGATTTTAGTTCTCTTCTCCTAT----------->>>>>>>>>>>>>>>>>>
native_YKL186C	Context	native_YKL186C	<<<<<<<<<<<<<<<<<<<TGGGAAGATTCCGCTCTACCAGGGAAAAACAAAATTATATAGAAAAGAAGGTAAGTAATAAGTAATACGAAAAAACCCAAAAAAAAAATTCAAATACCCCAA----------->>>>>>>>>>>>>>>>>>
native_YKL191W	Context	native_YKL191W	<<<<<<<<<<<<<<<<<<<CTCTTATAATTTGTTTCCCTCGACTTCTCTATTTAAATCCAAGATTTTAACTAATAAACTATTTAATAATAAAACAATTAACTCTTTATATGGAAGCCTTGG----------->>>>>>>>>>>>>>>>>>
native_YKL203C	Context	native_YKL203C	<<<<<<<<<<<<<<<<<<<TTTTAATGTATTGAAAATCACTTAGTTGTATATAGCCTGTAAAAGTGTTGTATAAAAATGCATCTCATTCATTAATGTTTAGTTCCGAGCGTGACGTTACTA----------->>>>>>>>>>>>>>>>>>
native_YKL206C	Context	native_YKL206C	<<<<<<<<<<<<<<<<<<<AACCGAGAAGTATATCTGTTTTCTATACAAGTGCATATATAGCCACGAACTTACATATACTGTTTCAAAACCCTTTGCTCAACGTTATCAAGACAAGTCTCA----------->>>>>>>>>>>>>>>>>>
native_YKL207W	Context	native_YKL207W	<<<<<<<<<<<<<<<<<<<GTTCGTGGCTATATATGCACTTGTATAGAAAACAGATATACTTCTCGGTTTCAATTGTATAAATCTACAAATTTATCTCTTGCATCCGCCATTCCGTATGCA----------->>>>>>>>>>>>>>>>>>
native_YKL213C	Context	native_YKL213C	<<<<<<<<<<<<<<<<<<<TACTTTTACAGCAATCATATAAAACACATAATGTCTAGATAGCAAATAATCTTTAAAATTCTTTCTGCCCTATTGAAAATTATGACAAACTATCACGGTCAT----------->>>>>>>>>>>>>>>>>>
native_YKR002W	Context	native_YKR002W	<<<<<<<<<<<<<<<<<<<GACATTCCTATTTATAGTTGAATAGTTTATTAATATAGGTTAATCAGTCATAAACAAATTTGTACCCTTTTTTTTGAATCAAAGTACTTTTTTTACGAAGCA----------->>>>>>>>>>>>>>>>>>
native_YKR003W	Context	native_YKR003W	<<<<<<<<<<<<<<<<<<<TGTATATGTTGGATATGATATTTGTTGTAAATTATAGATTAGTTTTTTTATATGTTTTTCTTTTTTTTGTTCTAACTATCTGATTGTTCTTTCTTATTTTTA----------->>>>>>>>>>>>>>>>>>
native_YKR006C	Context	native_YKR006C	<<<<<<<<<<<<<<<<<<<CTTATGTTAATACTATTATTACTACTATCATTACATTTTAATATCCTGTACATATATATACTCTTTGAAGAAGTTTGGATTTTTCTTTCCCATTATAGATCA----------->>>>>>>>>>>>>>>>>>
native_YKR007W	Context	native_YKR007W	<<<<<<<<<<<<<<<<<<<TGAACTTTTTGTATAACATCATTGGTATACAAGCTTTATAAATAAATGTTAAATAGTTAATGAAATAAAAAATCACATTTGACGAATTCGGAAGACAAGTAG----------->>>>>>>>>>>>>>>>>>
native_YKR028W	Context	native_YKR028W	<<<<<<<<<<<<<<<<<<<GTGTAAGAAGGAAATGTCCATGTTTATTTCAGTAGTTTTTTTCTGTAATCCGCAAAGCTTAATTTCTTTTTCGAATGCAGTTGTGAGGACGAAAAATCTGAT----------->>>>>>>>>>>>>>>>>>
native_YKR044W	Context	native_YKR044W	<<<<<<<<<<<<<<<<<<<CATTGCATAGGCACGCACATACATACATACACAAATAATACAATATAGGACGTTCATCTTAGGTAGCCAATTCACGGTCTTCTTGTGGTAGTGTTACTTGCG----------->>>>>>>>>>>>>>>>>>
native_YKR049C	Context	native_YKR049C	<<<<<<<<<<<<<<<<<<<CACCTATATACCACTATATTGAACACATACATATTTTTATAACAATGGGCTATATCTTTTTTGTATTACCCGCGTAATTGGGAAAATTTTTCCTTTTAAATA----------->>>>>>>>>>>>>>>>>>
native_YKR056W	Context	native_YKR056W	<<<<<<<<<<<<<<<<<<<TTGCACATATAAAATATCTATCACTATGTATATCTTTCTAGAGTAAATGTCTTCCTGTACTTTTAAATCCGTACATTTTGAAAATTGAAAATGTATCTCAGA----------->>>>>>>>>>>>>>>>>>
native_YKR061W	Context	native_YKR061W	<<<<<<<<<<<<<<<<<<<CGAGAAAAGCGTGTATCCGCATACTATAAATACGTATATATAACAAAGTAACCATCAAGAAAGATGTTCCATACCTCAGGTCATCACCATTTCATGGGTCGC----------->>>>>>>>>>>>>>>>>>
native_YKR069W	Context	native_YKR069W	<<<<<<<<<<<<<<<<<<<TATGTATATAAAGACAAGATATCATTCAAACGCTGACGTTAAAGTTTTAAGGTTAATCGTGTATGCATTATGTTCTAGATTCATCAACACTGGATATTGAGC----------->>>>>>>>>>>>>>>>>>
native_YKR077W	Context	native_YKR077W	<<<<<<<<<<<<<<<<<<<GTCCATTTGGTTTTCGTAAAATACACTACGTAAGATTTCATTATATATTCAAAACCGAAGAACTTTATTTAATTAATTCTATTCAATATTTTTTTTTTCCCA----------->>>>>>>>>>>>>>>>>>
native_YKR082W	Context	native_YKR082W	<<<<<<<<<<<<<<<<<<<TATCTATAATACAATTTTACATATATATAATAAACTTTACTGGGGAATGATAATAATAAATATGTATATGCTATTATCGCAACTGCCTTCTTCCGATTTATA----------->>>>>>>>>>>>>>>>>>
native_YKR088C	Context	native_YKR088C	<<<<<<<<<<<<<<<<<<<TCCTCCGTATACGTTTATATATGTTTAGATAAGTTGGTTTTATATGGGTAACCCAAATTACTATTTCTACTTCTTTCTACGTCCGATATAAAGAACTTAAAA----------->>>>>>>>>>>>>>>>>>
native_YLL002W	Context	native_YLL002W	<<<<<<<<<<<<<<<<<<<TACATATTGATATTTATTATTTAGTACACGTATGTAGCATCGATCTTAGAAAATGCATGTTTGTATTTATTGTTAGTACCTTGATCGCCACCTTTCTAGGTA----------->>>>>>>>>>>>>>>>>>
native_YLL003W	Context	native_YLL003W	<<<<<<<<<<<<<<<<<<<ATATATATATTATGTACGTATGTATGTGTGCATATGTAGTCGTAACCTTTCTTGCTTCTGAGATGCATACAATTACTAATAATATTCTCCAGGTCTATGAAA----------->>>>>>>>>>>>>>>>>>
native_YLL004W	Context	native_YLL004W	<<<<<<<<<<<<<<<<<<<ATAAAGAATGCACGGATAAATAAGTAAATAAATAACCATACATATATAGAACCATAGAACCACGTTTTTGTAATGAACAGTCTACCTGTATCTCATCATTTT----------->>>>>>>>>>>>>>>>>>
native_YLL006W	Context	native_YLL006W	<<<<<<<<<<<<<<<<<<<ATATTTATGTACAAATTTTTTGTTCTATCTTTTTCCTATCTTCTCTGCCTCATTTTTGGTGTTCCAGTTTTGGTTAGTGCAAGTGGCTATTCTCCAAGTGAC----------->>>>>>>>>>>>>>>>>>
native_YLL012W	Context	native_YLL012W	<<<<<<<<<<<<<<<<<<<AGAGGAAGCATGATATATAGGTTAATATAAATTATACTTGGGAATACATAGATAGAGGGCTAGTAAATTTTTAGTTTTTAATTGTTCTTTTTTTTTGAAGTA----------->>>>>>>>>>>>>>>>>>
native_YLL015W	Context	native_YLL015W	<<<<<<<<<<<<<<<<<<<TGACATTGATTATTATATATGAAGATATAGAACATTTAATGCGCTGCAATATGTACGGTCACGCCAATTCTTTTTCTTTCTATATGCTTTCTAGTAACCCGG----------->>>>>>>>>>>>>>>>>>
native_YLL026W	Context	native_YLL026W	<<<<<<<<<<<<<<<<<<<TTTAATATAGTGTGATTTTTAAAAACTTTCGAACAAGAATCAGTAATATAATATATATAATTAATAAAACTAATGGAATTTGTTTAATTGAACTTGACACCC----------->>>>>>>>>>>>>>>>>>
native_YLL031C	Context	native_YLL031C	<<<<<<<<<<<<<<<<<<<CGAACTTCATTTCCACTCTTTACTTACAAATATACTATATATATATATCTACATGTAATTTAGATACAAGTAAATCATATCTCTTGATATTGCAAAAATTTG----------->>>>>>>>>>>>>>>>>>
native_YLL036C	Context	native_YLL036C	<<<<<<<<<<<<<<<<<<<ATACGCTGACACGTTTGTACTTTCTAAATAAACCTGTGTAATAGTAGTAACATTTCCAGTAAAAATTTCATTTCCTTCTCTTTTTACATCTCTAGGACAACG----------->>>>>>>>>>>>>>>>>>
native_YLL040C	Context	native_YLL040C	<<<<<<<<<<<<<<<<<<<TCACATATGAAAGTATATACCCGCTTTTGTACACTATGTAGCTATAATTCAATCGTATTATTGTAGCTCCGCACGACCATGCCTTAGAAATATCCGCAGCGC----------->>>>>>>>>>>>>>>>>>
native_YLL049W	Context	native_YLL049W	<<<<<<<<<<<<<<<<<<<ACATGTGTGCGTATATACATATATATATATATATATATATATATATATATATATATACTTTAGCATCGAAACAGCTAGTCCTTTTTAGAGTTCAATTTTTCC----------->>>>>>>>>>>>>>>>>>
native_YLL055W	Context	native_YLL055W	<<<<<<<<<<<<<<<<<<<ATATTGATGTTTTGTTGTGTAAATGTTCTATCTGACACTTAATAATTAGAAAATTAATTTTTTAAACTTTCCGGCTGCAAGAAAGAGGAACTGTGTCTCTTT----------->>>>>>>>>>>>>>>>>>
native_YLR001C	Context	native_YLR001C	<<<<<<<<<<<<<<<<<<<GTGTTAATATATCATTTAAGTAGTAGATAATATCTTCACAAATTAAGCAATTGAACAAAATAACGTTCGTTTTAAGTTTTGTGGTTATTTTCAAGTTTCTGT----------->>>>>>>>>>>>>>>>>>
native_YLR007W	Context	native_YLR007W	<<<<<<<<<<<<<<<<<<<ACTAAAATACATAGCTTTCCGTGTTATTTACAAGACTTATCTATACAAACATTTGATTGCCCGAAGTATTTTAATCTCCTAAACGGCATGTGATTGAACACG----------->>>>>>>>>>>>>>>>>>
native_YLR017W	Context	native_YLR017W	<<<<<<<<<<<<<<<<<<<TGGTTGCCGCTAATCATATGTAAAATATAAATAGGAGAGAAAACATATATAGCTATGGAAAGTATTAAATGTTTTTTTGCTGTTTTTATATTTTCCCCCTTG----------->>>>>>>>>>>>>>>>>>
native_YLR022C	Context	native_YLR022C	<<<<<<<<<<<<<<<<<<<TTTATATAGAATCACTTTGCATACATATCTTTGATACACTTTAACACAAAAACTAATTTGCCAAAATCATTATCGTCAGCGCTTTGTTCCTTCGTTGCTCTC----------->>>>>>>>>>>>>>>>>>
native_YLR027C	Context	native_YLR027C	<<<<<<<<<<<<<<<<<<<TGATTAAATAATACTTATACTTACCTATTACACTCTTCATATTTTTTTTAATGTAAAGAAAGTAAAAAAAAAAAAAAATAAAAAAAAGAGAAATGCTCTTTC----------->>>>>>>>>>>>>>>>>>
native_YLR031W	Context	native_YLR031W	<<<<<<<<<<<<<<<<<<<GTAGTTAAATTTTCATAAATTATTACTTTCTTACATGTTAGTTGGCGCGTCGTCTGGCTGAAAATTTTACGCGTCATAAACCCTTAACTTTTCCACACATTA----------->>>>>>>>>>>>>>>>>>
native_YLR032W	Context	native_YLR032W	<<<<<<<<<<<<<<<<<<<TCATACCACATACTCATATATAAAGACTTTATTTATTATTATTTTCAACCCGAAAGAACTAATTATTCTTCAGCTACTTCATGCAACTTCTATTATCTTCCT----------->>>>>>>>>>>>>>>>>>
native_YLR044C	Context	native_YLR044C	<<<<<<<<<<<<<<<<<<<GCGATTTAATCTCTAATTATTAGTTAAAGTTTTATAAGCATTTTTATGTAACGAAAAATAAATTGGTTCATATTATTACTGCACTGTCACTTACCATGGAAA----------->>>>>>>>>>>>>>>>>>
native_YLR051C	Context	native_YLR051C	<<<<<<<<<<<<<<<<<<<GATAATGGAATTTTCTTCGCCACGTATTCCATATAGTATATTGTAAAGTGGTTTAGATTACATAGAAATATTCAAAAGAATTAATAATTTGCATATCGTTTA----------->>>>>>>>>>>>>>>>>>
native_YLR055C	Context	native_YLR055C	<<<<<<<<<<<<<<<<<<<TGAGTTGTAATAATAATCATAACCATAATCATAATCATAATTACTCCGCGCGCCGTTTATTTTTTTTTTTTTTTTTTCAGGGCCACTGATCCCTTCATTTTG----------->>>>>>>>>>>>>>>>>>
native_YLR057W	Context	native_YLR057W	<<<<<<<<<<<<<<<<<<<AGTTAACGTTAGAAAAATCGTACGCACATACATACATACATATAGGTACATATATACATAATGAGAAGAGGAGAAAATGAATACTTATACAGTAATGTTTAT----------->>>>>>>>>>>>>>>>>>
native_YLR064W	Context	native_YLR064W	<<<<<<<<<<<<<<<<<<<CATGCTCATTTTAAGTATATCTAAATATTATTTTGTATATACTCACACTCCTCTATAGAAAGCAAAAAATTTCAAAAACGTTTGAAAAGCTTTGTTTAACGA----------->>>>>>>>>>>>>>>>>>
native_YLR066W	Context	native_YLR066W	<<<<<<<<<<<<<<<<<<<ACTAGTCTTTGCTCTCTCAATTTTTGTTAATTATTTACATGATTTTTTGATATATATGCAGTTGATTATACAATATGATATATGCATTTCTAGAATTTACTC----------->>>>>>>>>>>>>>>>>>
native_YLR072W	Context	native_YLR072W	<<<<<<<<<<<<<<<<<<<CAGAGTAATCATGTAATATTGTATGTAAGGTTATGTATGTTCGTATGGTATGGAAAAAAAAAAAAAAAAAGGATGCTATGTGGAGAATGTAAGGCGTGGTAG----------->>>>>>>>>>>>>>>>>>
native_YLR073C	Context	native_YLR073C	<<<<<<<<<<<<<<<<<<<CATCCTTTTTTTTTTTTTTTTTCCATACCATACGAACATACATAACCTTACATACAATATTACATGATTACTCTGTTACAACACGTCTCCCCTTCTTGGTCT----------->>>>>>>>>>>>>>>>>>
native_YLR084C	Context	native_YLR084C	<<<<<<<<<<<<<<<<<<<TCGGGGTTGTATTATATAATATATAACTACTTAAAATAATGAACACTTAATATAATAAACAAAAATAAAATAGGAAAATCCTAAGTTGATCAAAACTTAATA----------->>>>>>>>>>>>>>>>>>
native_YLR095C	Context	native_YLR095C	<<<<<<<<<<<<<<<<<<<CCTCATATAGAAATACACAGCAAAAGTATATAGTAAAATATATATCAACTGGTTCTTCATGAAACTTTCTTTTCCAGCCGCACATCCGTAGGGCTTCTGTCG----------->>>>>>>>>>>>>>>>>>
native_YLR099W_A	Context	native_YLR099W_A	<<<<<<<<<<<<<<<<<<<GTGTTTGTTGTTTATGTATCCGCATATAGCAGTTATAACAGATAAATGGCACTTTTCGCACACCCGTTGTTTTATCTCCGATAGTACGTGGGCCTTTATTTA----------->>>>>>>>>>>>>>>>>>
native_YLR104W	Context	native_YLR104W	<<<<<<<<<<<<<<<<<<<AATCTGTATAAAAAATACATACACATACATATATACATACGAAGGATTTATCTTCTCATTGATATTCTAGTCTCTATTTCTTCCGGGAACCCATCTCTTATA----------->>>>>>>>>>>>>>>>>>
native_YLR109W	Context	native_YLR109W	<<<<<<<<<<<<<<<<<<<ATGCTATGTAATAGACAATAAAACCATGTTTATATAAAAAAAATTCAAAATAGAAAACGATTCTGTACAAGGAGTATTTTTTTTTTGTTCTAGTGTGTTTAT----------->>>>>>>>>>>>>>>>>>
native_YLR137W	Context	native_YLR137W	<<<<<<<<<<<<<<<<<<<TCCCATATATAATAATAGAAACAATATAATGCTGATAATCTTATTTTTCTTTGCGATGCGGCAGTGCCTCTTCCCCTCCGTACGGATTGGGAAGATTTTCAT----------->>>>>>>>>>>>>>>>>>
native_YLR138W	Context	native_YLR138W	<<<<<<<<<<<<<<<<<<<TTTATTAATACACAAAGATATATTATTTTAGTATATATATAAACGAAATGCCTTTTTTATTTACATGTGTCGGAAATAGAGTAGATGCGGTAAAGAGGGGGA----------->>>>>>>>>>>>>>>>>>
native_YLR146C	Context	native_YLR146C	<<<<<<<<<<<<<<<<<<<TTTATTAGCATTGATATTATTATTTTAAAAAGTCTATTTACTTGTATATTTATCCGAATATGCCATCAATGGCTGATTTGTTCTTCTTTTTCCTTTTCTTTT----------->>>>>>>>>>>>>>>>>>
native_YLR166C	Context	native_YLR166C	<<<<<<<<<<<<<<<<<<<CGTACATAGAGTATTCACGTTTTTTGGCAGAATGCCTTTTTTGAGAACTGTTGCATTTTTATCATTTGCATATTACCTTTTTCTTAGGCCCACGAAGTTACT----------->>>>>>>>>>>>>>>>>>
native_YLR167W	Context	native_YLR167W	<<<<<<<<<<<<<<<<<<<GTAAAGTATTTTTAAAACTTATATATTTTAATTGATCGTTAAATTTTGAAAAAGGCTTTTAATATTGTCATTATTTACTTTTCTATTTACAACAAAAGAACA----------->>>>>>>>>>>>>>>>>>
native_YLR177W	Context	native_YLR177W	<<<<<<<<<<<<<<<<<<<CCCAAACTTATATAATCATTATAAACATTTTATAAACTTATACACTTTTTTAATAATCTCACCATGTTTTTCTTATGTGTTTTGTTTGACAATGACATTACT----------->>>>>>>>>>>>>>>>>>
native_YLR178C	Context	native_YLR178C	<<<<<<<<<<<<<<<<<<<GTATATATATATATATATGTATATGTATTTATTTTTTAGATTTCAGTGCTTTTCACTTGACTTTTTATTATTTTTGTTTTATTTATGTTTTTGTCACAAACG----------->>>>>>>>>>>>>>>>>>
native_YLR179C	Context	native_YLR179C	<<<<<<<<<<<<<<<<<<<GGTGCAGCAACCGGCTCGTATAGATACGGATAAGATAGAGTATATTGTGCAAACGCGTATATGAAATAGTGAATATATACATGCCGAACGGTTCCGTTTTTT----------->>>>>>>>>>>>>>>>>>
native_YLR185W	Context	native_YLR185W	<<<<<<<<<<<<<<<<<<<TTTTTATACTAAGATCTATTTCTTTAAATGAAAACTCAATAATTAGAGACCTTATATAATAACCAACTGCAAAAAAACTTCTAAACAATTAGTTAACAAATC----------->>>>>>>>>>>>>>>>>>
native_YLR194C	Context	native_YLR194C	<<<<<<<<<<<<<<<<<<<AATGTATAATCAGTTCTGTATACCACCACATAGTTCTGCATTTTAATAAAACTCTTTCTTTTTATACACTGTAGGTAACCAATAATATAACTATTGTTATCA----------->>>>>>>>>>>>>>>>>>
native_YLR207W	Context	native_YLR207W	<<<<<<<<<<<<<<<<<<<TGTGGTTTGTATAGATATATACATAGACTATCCATAGAAATCACCCACGCATTACCCGAAAGTTTTCAATAAAGCGAACAGCGAGAAGAAAAAAAGCGAAAC----------->>>>>>>>>>>>>>>>>>
native_YLR224W	Context	native_YLR224W	<<<<<<<<<<<<<<<<<<<AAAAAAAATTTATCAATTAGTCTATAATATATGTGTATATACGTCTATGCACCTACCTACTTATAAATGGATATAATATTCTTGCAATGATGAAAATATGTA----------->>>>>>>>>>>>>>>>>>
native_YLR229C	Context	native_YLR229C	<<<<<<<<<<<<<<<<<<<TCATATTAGTATATGCCCATCTTTTCTTAATCTATATCTAAAATTAACTTATATATACACCTTCCTATCCTTTTATTATCGTTGTATTTCATTTTTTCGCTT----------->>>>>>>>>>>>>>>>>>
native_YLR243W	Context	native_YLR243W	<<<<<<<<<<<<<<<<<<<TTATAGAGAAAATTATGTACGCTTGATTCATATAAAAAGAGGTAAAAAAAAAAAATAGCTTCTCATAATAACCAATTCGGACTCGGGAAAGTACAAGTTCAA----------->>>>>>>>>>>>>>>>>>
native_YLR244C	Context	native_YLR244C	<<<<<<<<<<<<<<<<<<<ATCTAGGTATTTTTATCTTATACATATAGAAACCAATAAAAAACTTGAACTTGTACTTTCCCGAGTCCGAATTGGTTATTATGAGAAGCTATTTTTTTTTTT----------->>>>>>>>>>>>>>>>>>
native_YLR253W	Context	native_YLR253W	<<<<<<<<<<<<<<<<<<<ATCGTTAGCGTTCTTTCTACTTGTAAATATATACGTAAAATTATATATAACAATTTTATATGTGTCATTAAACGGAAGACGTTGTTGCTATCACAGTGGATT----------->>>>>>>>>>>>>>>>>>
native_YLR254C	Context	native_YLR254C	<<<<<<<<<<<<<<<<<<<TGACACATATAAAATTGTTATATATAATTTTACGTATATATTTACAAGTAGAAAGAACGCTAACGATTTAAGATGACAACCAAGTCTTCGGAATAAATTTTT----------->>>>>>>>>>>>>>>>>>
native_YLR263W	Context	native_YLR263W	<<<<<<<<<<<<<<<<<<<ATAGTATACATATACGCAATTCTTTTTAGATTTAAGATGGCTAATAAAAGTAATATAGGCAAGCTTATTCATGTTCGAATCTTTTTTTTCTCGCAGAGCTAG----------->>>>>>>>>>>>>>>>>>
native_YLR272C	Context	native_YLR272C	<<<<<<<<<<<<<<<<<<<TCGAACTGACGTTTACCCGTTTCTTCCGTTTTATATTATATGTTATTATATAAATAAAAGCTGTTCATTTCTTTCTTCTTGAAATATGACTTTACCTATCTC----------->>>>>>>>>>>>>>>>>>
native_YLR276C	Context	native_YLR276C	<<<<<<<<<<<<<<<<<<<TTAATAATATTGATATTTATTCTATATTTTATGTAAAAATCTACTTATTAAAAATGCTCTTTAGTTAAATGTGATAATATAGATGCTTTATTCGTTTTCTTG----------->>>>>>>>>>>>>>>>>>
native_YLR277C	Context	native_YLR277C	<<<<<<<<<<<<<<<<<<<AAACAGTTACGCATACTAAGTAGACTACTTTATAGAAGTAATACCAAACCAAAATCTGGTTAGAACTGCCTTTTATTGTTTACCTTAATCACTCTTTACGTA----------->>>>>>>>>>>>>>>>>>
native_YLR283W	Context	native_YLR283W	<<<<<<<<<<<<<<<<<<<TTAGCATACATATTGTCTGTACATAAGTATATTGTGTGTGCGTTTTGTTTCACTGAGAAAGCGGACGTCATAAACGATGCTTCCTTTGTTTCGAGCCCAGCT----------->>>>>>>>>>>>>>>>>>
native_YLR284C	Context	native_YLR284C	<<<<<<<<<<<<<<<<<<<CGTCCGCTTTCTCAGTGAAACAAAACGCACACACAATATACTTATGTACAGACAATATGTATGCTAATTAATCTATATCATGTTGATCTTGAGGGAAGGTAG----------->>>>>>>>>>>>>>>>>>
native_YLR298C	Context	native_YLR298C	<<<<<<<<<<<<<<<<<<<CGCTATCAGATTAGATTATTAAATATTATATGTAGACTATATTTTGCCAAAAAAAACAATAGAGATATCAACAACGAATGAAAATGGTATGATGAGAATAAA----------->>>>>>>>>>>>>>>>>>
native_YLR314C	Context	native_YLR314C	<<<<<<<<<<<<<<<<<<<CGAAATAAAGACATATAAAAATTTCAAACATACACTATTAAATATTATTACTATTAATATATAAAACGCGAGACGCGTAAAATAAAAAGAAGAAGGGTAAAT----------->>>>>>>>>>>>>>>>>>
native_YLR316C	Context	native_YLR316C	<<<<<<<<<<<<<<<<<<<TTTTCCTCTAATAGATTAATATAAGATTGTATAATTTGTAATAGGCCAGGAATGGCATTGTCTCCTGCACTCGGTGAGCGAACCATATTTTCAAATTCTGCT----------->>>>>>>>>>>>>>>>>>
native_YLR335W	Context	native_YLR335W	<<<<<<<<<<<<<<<<<<<GAGTAAATACAGTTAACAATTTTAAATAGAATAGAACCCTCATATTTTGTAGCTCAAGGTTATAGTTGAGCAAATAAAGAATACAAAATTTATTCCAAAAAA----------->>>>>>>>>>>>>>>>>>
native_YLR340W	Context	native_YLR340W	<<<<<<<<<<<<<<<<<<<GAAGTGCAACATGAATTATTAAGTTAATTTCATATATACTATTTTATAATTAAATAACATTAATCCTCATTGATTCATTTTATTCATGATAATGTACTGTCC----------->>>>>>>>>>>>>>>>>>
native_YLR348C	Context	native_YLR348C	<<<<<<<<<<<<<<<<<<<GCAGATTTATATACATATAAACATAAAGATACATAGCAAATAAAGAAAGCAAGAAGAGTAAAGCTTGTACACGGTTGGTAGGTATAACGCAAAGGACGCTTT----------->>>>>>>>>>>>>>>>>>
native_YLR350W	Context	native_YLR350W	<<<<<<<<<<<<<<<<<<<TTGGCTCTGCCTATACGCATATATGTATATATATATATATATATATGTATGTATGTGTATATGTATATGTACGTATACCTTACATCATCATCTTTCTTTATA----------->>>>>>>>>>>>>>>>>>
native_YLR352W	Context	native_YLR352W	<<<<<<<<<<<<<<<<<<<ATATTTTTCTCTTTACTTCCTTACCCTTCCTCCGCTCTCGTCTTGTGTCTTGTATATGATTTCTATATATGGTAAAATATTGCATACATCGTCTACCATTTA----------->>>>>>>>>>>>>>>>>>
native_YLR364W	Context	native_YLR364W	<<<<<<<<<<<<<<<<<<<ACAGGTTGGATATTTTTATATTAATATGTACGTAATATGTCTGGAATATTTCGAAAACACGGGTAAGCAAATAAAGGCCTCCCATTCTTCCTTCTATAGAAG----------->>>>>>>>>>>>>>>>>>
native_YLR367W	Context	native_YLR367W	<<<<<<<<<<<<<<<<<<<GTAAGTTTTTAGTAGTGGTACATATATAATATTAATTCTTATATCCGTCTTTTCTCTTTGGTTATTTTCTCAGCTTCAGATATTCAAGGAACCGTATTTTTG----------->>>>>>>>>>>>>>>>>>
native_YLR368W	Context	native_YLR368W	<<<<<<<<<<<<<<<<<<<TCATATTTAAGGAGGTTTCCAAAAGTAGCATCCTGACACATTCTATTACACCTTTTTTTATCAGCCCGAGCGGCCTTTCCTTAACGGTGTATACATTTTCTA----------->>>>>>>>>>>>>>>>>>
native_YLR375W	Context	native_YLR375W	<<<<<<<<<<<<<<<<<<<TTCCCGGCAGCATAACGACTTTTCCCCTGTTTTTATTAGTACTAGTAGATATTTAATTTATGTATCTGAGTTTTTAATGTTTTTTTTCCTTCTCTTATCATT----------->>>>>>>>>>>>>>>>>>
native_YLR376C	Context	native_YLR376C	<<<<<<<<<<<<<<<<<<<TAAGAGAAGGAAAAAAAACATTAAAAACTCAGATACATAAATTAAATATCTACTAGTACTAATAAAAACAGGGGAAAAGTCGTTATGCTGCCGGGAATCAAT----------->>>>>>>>>>>>>>>>>>
native_YLR381W	Context	native_YLR381W	<<<<<<<<<<<<<<<<<<<AATATGCATCCACATTTATATACATATATATATATATATATATATTATAACTTCCAAAAAGGAGATTGGACAATTTATATCTATAAGGCATTAATATTTAAC----------->>>>>>>>>>>>>>>>>>
native_YLR383W	Context	native_YLR383W	<<<<<<<<<<<<<<<<<<<TGTTTCTTCATGTAATTATTCAAAATATTGTGTAATCGTCTATTTGAATTCGTTTTCACGGCAGCATATTTGAAAAAAAAATTAATTTTTACATCTAAACAT----------->>>>>>>>>>>>>>>>>>
native_YLR384C	Context	native_YLR384C	<<<<<<<<<<<<<<<<<<<GCATACCATTTTCTTAGTTATATAAATTACTGTCTATAGTGCTCGTAAAGAAAGGAAAATATTCGTACTAATAAATGTCTCTATAACAGCATGGAAAGAAAA----------->>>>>>>>>>>>>>>>>>
native_YLR388W	Context	native_YLR388W	<<<<<<<<<<<<<<<<<<<GCCATCATAAATAAACAATGACGAATATATAAATACTATATGTATACATATATCAAACTGCCTTTGTACTTTTTATGGTCCTATTGCTCCCCGAATCTTTAG----------->>>>>>>>>>>>>>>>>>
native_YLR390W	Context	native_YLR390W	<<<<<<<<<<<<<<<<<<<GGAAGCGTACTAGAAAATACCTCTATACTTTCTTTTCCTGTATATAGCATCAATAGTAAAGCCATTATAACGTTACAAAAACCTATTACCCGGAAAATTACT----------->>>>>>>>>>>>>>>>>>
native_YLR396C	Context	native_YLR396C	<<<<<<<<<<<<<<<<<<<TTATTATATGATAGATTTGTTAATTTTTTGTATATGCAAATGTGCTTTTTTTCACCAAACGGTTTGCACCAATCATACGAGAGAAGTGTTCGGTGTTTACGG----------->>>>>>>>>>>>>>>>>>
native_YLR401C	Context	native_YLR401C	<<<<<<<<<<<<<<<<<<<AGTTGAATGAGAGACCGCCAAACTGGTGTGGAAGAGACGAACTTGAAACTCTAATGGGTAGTACGGATGTTAATGATTGGATCAAGCTAAGTGATCTATTTT----------->>>>>>>>>>>>>>>>>>
native_YLR410W	Context	native_YLR410W	<<<<<<<<<<<<<<<<<<<GTGATCACACCCAATTTTTAATTTAGTAACCCAAAACTAAATAAGTATTTACTCAACTTTTTTTTAAAAAAAAAAAACTTAATTGAATTTTGCTCGCGATCT----------->>>>>>>>>>>>>>>>>>
native_YLR425W	Context	native_YLR425W	<<<<<<<<<<<<<<<<<<<ATATAAGATATAGACACTTTTAATGGTAAATATCGTTGTAATAATATAAGCCAACAAGAATATAGTCCAGTAATTATGCTATTTGCAGTAACTCACATCATT----------->>>>>>>>>>>>>>>>>>
native_YLR426W	Context	native_YLR426W	<<<<<<<<<<<<<<<<<<<GAAAGCTATACATAGTAAATAGAATATTTATAGATGAATCCGAGTAGACAGCCTTGGTGTTTGCTTATACATTCTTTGCAATTATGCACGCCCTCATTACCG----------->>>>>>>>>>>>>>>>>>
native_YLR430W	Context	native_YLR430W	<<<<<<<<<<<<<<<<<<<ATCTTGAAGTAAAAGTGTTAGGAATTATACCTGCATATATATTGGTGTATACATTTATATTGAATTTAATAGCAACATTATTTTTCATTATTTTTCATTATT----------->>>>>>>>>>>>>>>>>>
native_YLR438C_A	Context	native_YLR438C_A	<<<<<<<<<<<<<<<<<<<CAAAGAGGAGGAGAAAACAAAGGGAAACAGTACGTATTTTTTTATTTTACTTTTAGTATATTAAAAATGTGTAAGATATAAAACAAAAAAAAGAAAAGAAAC----------->>>>>>>>>>>>>>>>>>
native_YLR442C	Context	native_YLR442C	<<<<<<<<<<<<<<<<<<<CACCAACATTCATTTTCACTTCCGCCATAGATATGCCTATGTACACATGCAGTCTCTTCTGTATTCCTTAATAATGTAACCATAACTGTTTACTTACTAAAA----------->>>>>>>>>>>>>>>>>>
native_YLR449W	Context	native_YLR449W	<<<<<<<<<<<<<<<<<<<GGGTCCTTAATGCATACGTATTGATATATGTATCTATAATACTATATACAATTATCTATACTTCCATTACTAATATTATCTTTCAATTTTACATGTTTTTTT----------->>>>>>>>>>>>>>>>>>
native_YLR450W	Context	native_YLR450W	<<<<<<<<<<<<<<<<<<<ACTCTTGTAGTTTACATGGTGATACTTTATATCTTTGTATTGTCTAGCTATTCTAAATCATCTGCATGTAATAAGAAGTTGATCAAAATGACTCGCTGCGTA----------->>>>>>>>>>>>>>>>>>
native_YLR454W	Context	native_YLR454W	<<<<<<<<<<<<<<<<<<<AAAACATTCAAAAAAAATTTATAGTTTTTCATATCTCTTAATGTAGCATCATACATATCAATATGTTACCATGTTTCAGACCTTTATTGCTGTACTACATTG----------->>>>>>>>>>>>>>>>>>
native_YLR456W	Context	native_YLR456W	<<<<<<<<<<<<<<<<<<<ACGGAAATATGATGAAAACTATGTGTACTCTAATTATTATATAAAGCATCTATAAAATGAATCATGAGGATTAGGCCGTGATCTTCGCGCTCCATATATGGA----------->>>>>>>>>>>>>>>>>>
native_YLR460C	Context	native_YLR460C	<<<<<<<<<<<<<<<<<<<TGACGAACAGATATTATTTTCTTTCATATACATAGTTATTACGTTTAGTTATAGTGACTTAGTTTTTTTTTTTTTTTTAATGAAATTGTTTGTTATTGATCA----------->>>>>>>>>>>>>>>>>>
native_YML008C	Context	native_YML008C	<<<<<<<<<<<<<<<<<<<ATTCACTAGATCAATAAGATTCAAATAAAGCGCACGATATATACCTATTTTCCTATATATGCAGATAAAAAGATAGCACGTTCATTGCTAGCAGGCCTTACA----------->>>>>>>>>>>>>>>>>>
native_YML031W	Context	native_YML031W	<<<<<<<<<<<<<<<<<<<TACAATTCAACCGAGGAGCACCCCTCCTCCCATTTCATGTAAGATAAATACAATAATAAAAATTGGAATACCGCACAAATGCTTTAGTAGAGGCCTAATATG----------->>>>>>>>>>>>>>>>>>
native_YML041C	Context	native_YML041C	<<<<<<<<<<<<<<<<<<<TAATGATCAGTATGTATTCGTAAGCCCTTTTTTCTCCCCTATTTATACGTATGTAAGTGTAGATACTTAACAAAAATATTCACAAATTAATTGAAGAGGAAA----------->>>>>>>>>>>>>>>>>>
native_YML056C	Context	native_YML056C	<<<<<<<<<<<<<<<<<<<GTAAGCATCCATAGATATTTAAAAGTTTATTTTTGCATATAAATATACCTTCATAGAGATCAACAAAACTAAAATAAAGAACAGACCTAATAAAACGCTATA----------->>>>>>>>>>>>>>>>>>
native_YML061C	Context	native_YML061C	<<<<<<<<<<<<<<<<<<<GTACATATTAATACACATAGTTATATAGAATACAAACTGCTATAATAATCAAGGCCGAGATACATAGTTCCGCGGTTTTATCTGTATTTATTTTGATATTGG----------->>>>>>>>>>>>>>>>>>
native_YML063W	Context	native_YML063W	<<<<<<<<<<<<<<<<<<<ACAAAATAAATATAAATTATAAGATTTGACATGTACACAATTTATTAATATGTTTTCTCTTTATTATTAATATAATTAATTATTACTAAAAAAAAGAAGGTG----------->>>>>>>>>>>>>>>>>>
native_YML067C	Context	native_YML067C	<<<<<<<<<<<<<<<<<<<ATATGTAAAAGAAAAGAGAATGCAGTATACCCAAGATAACGTTTCATTTTCATCTGTATAAATTTCATGACAATAGATTATAAGAAAAAGTGTGAGACTGAA----------->>>>>>>>>>>>>>>>>>
native_YML068W	Context	native_YML068W	<<<<<<<<<<<<<<<<<<<GTGCGATCGCTCTGCCTTCAGTCTCACACTTTTTCTTATAATCTATTGTCATGAAATTTATACAGATGAAAATGAAACGTTATCTTGGGTATACTGCATTCT----------->>>>>>>>>>>>>>>>>>
native_YML069W	Context	native_YML069W	<<<<<<<<<<<<<<<<<<<TAATAATTTTAGACTGTATAAGTTAAATTTATTGATATTGTGTAAAAACTAACTAATATATTTTGCCAATTGATATTATCATGACATGGTGAGTGTAAGACA----------->>>>>>>>>>>>>>>>>>
native_YML070W	Context	native_YML070W	<<<<<<<<<<<<<<<<<<<GTACTTGGCTCACGAATACATATCAAGATACTTATGATATATATATATAGAAAAAGCTTACTTTTCTTGGAGTTATTGTTATTATCATCGCGAAGAACGATT----------->>>>>>>>>>>>>>>>>>
native_YML071C	Context	native_YML071C	<<<<<<<<<<<<<<<<<<<TATAATATTGGCTCACTATGTATTTTCAAAATGACGATCGTCCGAAATTTCCATTTTTTTATTTTTTTTTTTCACTTCTTCGCCAGCGCGAGAAGGGGGAGA----------->>>>>>>>>>>>>>>>>>
native_YML073C	Context	native_YML073C	<<<<<<<<<<<<<<<<<<<ATATAATTATTTTAACGAACTTCTATAATAATATATATGCAGGTAAAATTATAATTTAACTACAGTTTCATAAGTGCATTTGTATTGAGCATTGGTTTTTTA----------->>>>>>>>>>>>>>>>>>
native_YML074C	Context	native_YML074C	<<<<<<<<<<<<<<<<<<<TACACGCGCTCGTACGGATAGATGTTTATATATATTATTCTTTTTACATAATATTGTAACCTTCTGTATGTAAATCCGAAAACATTCTATTTCTTTTTAGTA----------->>>>>>>>>>>>>>>>>>
native_YML079W	Context	native_YML079W	<<<<<<<<<<<<<<<<<<<ACTTTTGTACTTAGTTATTATCAAAATAACCAATAAGAATTATTTTAGTCCTTTCGCACCGCGATTATTAATAAACTCAATATTTTTTTCCTATTTAATTCC----------->>>>>>>>>>>>>>>>>>
native_YML081W	Context	native_YML081W	<<<<<<<<<<<<<<<<<<<ACTTTAGATAGATATTTAGCATATCCGTATGTAACATTATATTAGTTCTTTAGGGCAAATTGAAAAATTTAATCATCTTTTCTTATTCTTAAAAGCGTGAAA----------->>>>>>>>>>>>>>>>>>
native_YML091C	Context	native_YML091C	<<<<<<<<<<<<<<<<<<<CCTTTACAATTTGATATTTTATTTATTTCACTGTTATAACATAATTACAAGTAATTAATGTCATATAATAATAATAATAATAATAATAATAATAATAATAAT----------->>>>>>>>>>>>>>>>>>
native_YML097C	Context	native_YML097C	<<<<<<<<<<<<<<<<<<<TGATCTCATGCACATATTTCATGTATAGAGTAGCCTAGCAATATGTATTTGTAAAAATATAATAGTAAAAATAACTTACCGCAGGAGACATTTTTTACTGAT----------->>>>>>>>>>>>>>>>>>
native_YML101C	Context	native_YML101C	<<<<<<<<<<<<<<<<<<<GCATTCTTATGTACCGCATTAAATATATTAAAAATCACAAATCGACTGGCGTAGGATGTATGCGCCTCTTTTTACTATCGCTACTATTGCAGGGGATCTTCT----------->>>>>>>>>>>>>>>>>>
native_YML104C	Context	native_YML104C	<<<<<<<<<<<<<<<<<<<AAATAAAACTTGACTAAGTACCGAACAATCTAAAAAAAAAAGTGTAATTGTCACAATAGCAAATAAATTGGTACACTTCTTCAGCCGCTTTAAAAATTGTGT----------->>>>>>>>>>>>>>>>>>
native_YML109W	Context	native_YML109W	<<<<<<<<<<<<<<<<<<<CTCATAACTGTTTACAAGATTGATAGATACCTATATAAGGCCACATATTTCAAGTATTGTAAGGATGCCCTTTTAGTGTCAAACTTCTTATTATCACGAAAA----------->>>>>>>>>>>>>>>>>>
native_YML112W	Context	native_YML112W	<<<<<<<<<<<<<<<<<<<TACCATGACGTTATATATATATCTGTGAAGAGAATCCGTATCTGTATTATATATACGTATATACGTATCAATGCGCGTACAAAATGAACTTGTCTTTTTCTT----------->>>>>>>>>>>>>>>>>>
native_YML118W	Context	native_YML118W	<<<<<<<<<<<<<<<<<<<AGAAACAATATATATAAACAACCTACATTTGTGTTTGAAAGACAGTAATCAACGCTTCGATGGTCACTGGGATTTTTCTTTCAATTTAGCGTCACTTTCACC----------->>>>>>>>>>>>>>>>>>
native_YML119W	Context	native_YML119W	<<<<<<<<<<<<<<<<<<<TACGGATTCTCTGTATTCTGTCTATAGTATTTATATACCAATACATTTTTCCGCACTTTGAAGTTTTGCATTTTACTTAATGTAGTTTATTATTAGTTGCCA----------->>>>>>>>>>>>>>>>>>
native_YML125C	Context	native_YML125C	<<<<<<<<<<<<<<<<<<<CGGAATAAGCTTCGTATATACAATAGAAAAATTTTCCATACAATATTACATAATACTATAGAGTAATCATACCCACAATCTCCATGGCTGCGGTATCGTGTC----------->>>>>>>>>>>>>>>>>>
native_YML130C	Context	native_YML130C	<<<<<<<<<<<<<<<<<<<GAGCAACACAGTTTATCTTATATGTATTCAATGTATAGATTTCAAAATATAGAGTTTAAATATCATTCAAAATATTCAATAAATTTTTCCTTTGAAAATTTA----------->>>>>>>>>>>>>>>>>>
native_YMR003W	Context	native_YMR003W	<<<<<<<<<<<<<<<<<<<AAATATAATTCTAGCACTGTAATTAATTGAACTGTATATTCTTTCATAATTTATTAAGACACTTTTACTTTTCTCTACGCTCTCAATAAGTTATTGTTGATC----------->>>>>>>>>>>>>>>>>>
native_YMR020W	Context	native_YMR020W	<<<<<<<<<<<<<<<<<<<AATCTATTTTTTCGAAATTACTTACACTTTTGACGGCTAGAAAAGGATATACATACATATTAAAATTTTTAGTAACACTCTGTGCTTTTTCAAAAATTTGAG----------->>>>>>>>>>>>>>>>>>
native_YMR023C	Context	native_YMR023C	<<<<<<<<<<<<<<<<<<<CCTAGTTACAATCATCGTGTATATAAATAAAAGAAAATTGATTAACGCTTCGGTACAGAGAGGTGAGAGTAGAGGGGCCCCTGATTATACACCAACGAAATG----------->>>>>>>>>>>>>>>>>>
native_YMR029C	Context	native_YMR029C	<<<<<<<<<<<<<<<<<<<CTGATGTAGGCAGAAAAAAAAATAATATATGAATCTGTCTAATAGATACTTATGTGTACGTATATAGGTATTTTTTTCTATCCTCTATTCATGGTATTTCCG----------->>>>>>>>>>>>>>>>>>
native_YMR047C	Context	native_YMR047C	<<<<<<<<<<<<<<<<<<<GTTATTATATAACGAAACTATATATAGAATCAAATACAAATTTGTAATGCATTTAGTGTAATTAACCTGTTAAATTTTTGAGTATAAAATTATAGATGGAAC----------->>>>>>>>>>>>>>>>>>
native_YMR055C	Context	native_YMR055C	<<<<<<<<<<<<<<<<<<<ACTATGTGAAGAAATATTATATTTTATCGTTTAATTCTACAACGTTTATATGTCTGTATGTGTAAAAAAAAATAAAACGAAAAAAGCAGTGGGTAGATGAGA----------->>>>>>>>>>>>>>>>>>
native_YMR060C	Context	native_YMR060C	<<<<<<<<<<<<<<<<<<<TAAAAATAAACAAAATAATGCAGAAAGGTGTCTTTAAGTTCATTTTTCAATTTCTTTTCGGTTTTCGTACTCCTTTATAAACGAAGTAATAAACAATTGTAC----------->>>>>>>>>>>>>>>>>>
native_YMR068W	Context	native_YMR068W	<<<<<<<<<<<<<<<<<<<GAAGACTACTACGTATTTTTTTTTATATGCATCCTTTTTTCCACATATGTATGCGCGGTGCGCGCGCGCCATTAAAAGATTTTTTTCTTAGCTCTTTTTCTT----------->>>>>>>>>>>>>>>>>>
native_YMR071C	Context	native_YMR071C	<<<<<<<<<<<<<<<<<<<TCAGTTCCGTACCATACATAAACTATATGTATATAATGTATATATGCATAATTACTTTCTAAATTTGTGATTATTACTATTATCTTGATTGTTAAATGAGTG----------->>>>>>>>>>>>>>>>>>
native_YMR083W	Context	native_YMR083W	<<<<<<<<<<<<<<<<<<<TAGCGTGTTACGCACCCAAACTTTTTATGAAAGTCTTTGTTTATAATGATGAGGTTTATAAATATATAGTGGAGCAAAGATTAATCACTAAATCAAGAAGCA----------->>>>>>>>>>>>>>>>>>
native_YMR087W	Context	native_YMR087W	<<<<<<<<<<<<<<<<<<<AGGTATATAATATAAAGTCTATTTTCAATTTTTCAAGAACTTGAACTACGTTTGTAAGTATGTTTCACCAGATATAACGATAAAACAATTCCCACTGCTGCC----------->>>>>>>>>>>>>>>>>>
native_YMR091C	Context	native_YMR091C	<<<<<<<<<<<<<<<<<<<TATACTCAATGTAACAATATAACAAATTTTTATCTTCAAATCAAGGTAAAAAAATTCATATATTCTCACTTTCTTTTTCTTTTCTTGACTATTCATCTACAT----------->>>>>>>>>>>>>>>>>>
native_YMR097C	Context	native_YMR097C	<<<<<<<<<<<<<<<<<<<TAAATAATATCCAGCATACATAAGCTTATCTAATAATTAGATCATTTTACAATGTGTACCGAGTAATACAAAGTTGAGGGGGGAAAAAGTGTTATAATGCTC----------->>>>>>>>>>>>>>>>>>
native_YMR113W	Context	native_YMR113W	<<<<<<<<<<<<<<<<<<<ATAAAATAAGTAACAACGAACATTATATAGACTATCGATGATAAACAAACTAAAAAAATGTCATTTTTTTATTTTTTTCTTGCCTCTGGAGTCTTTCTGGTT----------->>>>>>>>>>>>>>>>>>
native_YMR121C	Context	native_YMR121C	<<<<<<<<<<<<<<<<<<<AATAGTTAGAACCGTATATAGATCAATAATAATGCACTATGAACATTTTTTCAACCTGATTACTTCATCGTTCCTTTTCTTCGACTTATTTTTTTTTTATTA----------->>>>>>>>>>>>>>>>>>
native_YMR123W	Context	native_YMR123W	<<<<<<<<<<<<<<<<<<<ACAGATACATAATTGACTACATAATTATCTCTGTTATTAGTATATCACAGAGCTTCCGGGTAAATGTCCGCAATTGTAAATTTTTTTGTCCGCTTCAGGGTC----------->>>>>>>>>>>>>>>>>>
native_YMR124W	Context	native_YMR124W	<<<<<<<<<<<<<<<<<<<ATGAATGATGTATTTTATTGTATATATCGCTTAGTGCACCAAAATCATACTACGTAAGTATAAAATCACTTTACACGTAGAAGATGCTTTTTCAGATTGTTC----------->>>>>>>>>>>>>>>>>>
native_YMR126C	Context	native_YMR126C	<<<<<<<<<<<<<<<<<<<AAACTCTGATCAATAGCATAGTGTAACATAGTGTAGCATACCATTCAGGTTGTATTATATACGCAACAACAATAAAATATTAATTTAATTATTGCGATGACA----------->>>>>>>>>>>>>>>>>>
native_YMR128W	Context	native_YMR128W	<<<<<<<<<<<<<<<<<<<TGCGCTGGTATTATAGAAATAGAGTTTCATTATATAAGAACATATAGGAAGAATACATTATTCCTATCTAGGGCATCAAATAATTGCAACCACTTAATGTTA----------->>>>>>>>>>>>>>>>>>
native_YMR136W	Context	native_YMR136W	<<<<<<<<<<<<<<<<<<<TATAAAATCATACATTCATATAATATCCATTACGTACGTACATCTTACATAACACATTTTTACCCCCTTTTCTTTTTTTTGTTTTCCTTTTTTGTTTTATTT----------->>>>>>>>>>>>>>>>>>
native_YMR146C	Context	native_YMR146C	<<<<<<<<<<<<<<<<<<<TGTTAATTTTGATGCTGATGTTGATGTATAGTAAACATACATATATGCATATACGCACGTATATATATATAAGAATATGAAACCCAAACTGTGGATATTATT----------->>>>>>>>>>>>>>>>>>
native_YMR149W	Context	native_YMR149W	<<<<<<<<<<<<<<<<<<<ATTGTTCTGAAGATCAAAATAATATATATATATATATATATATATATATATATGTTTATACACTTAACTTACGTACAAAAATATAGATTTCGAAACGAATCA----------->>>>>>>>>>>>>>>>>>
native_YMR152W	Context	native_YMR152W	<<<<<<<<<<<<<<<<<<<GGGCAATATTTTCCACATAAACTTGTTAGTATATTTAGTTAAACTCTATAATTATAATTGTTATTAGTTTTTGTATTATTTGATGGGCATTACCCGACCGAC----------->>>>>>>>>>>>>>>>>>
native_YMR158W	Context	native_YMR158W	<<<<<<<<<<<<<<<<<<<ATAGAACAATCACATATGACCGTATTTATACGTGTAATTAAAAAATATACGGACCATGTAAATAATAATATTATAAAATGCAGACAATGATGATGAGTATAG----------->>>>>>>>>>>>>>>>>>
native_YMR160W	Context	native_YMR160W	<<<<<<<<<<<<<<<<<<<TAGATTCGTATATAGCGGACCGCGTAACATATTATGGTATTTGTATAGTGGGTAACCCGCAGAGTAGGCTGGAAAGTATTCGTGAAGAACATAAAGGAAGCT----------->>>>>>>>>>>>>>>>>>
native_YMR163C	Context	native_YMR163C	<<<<<<<<<<<<<<<<<<<TAATATATTTTAATATGTACTTTGAAATAACTAATTACACTTTAATCATATTTTCTAAATAAGCAAATGACGGGCTGCGCAGCCGGGTTATTTTCGACCCCA----------->>>>>>>>>>>>>>>>>>
native_YMR169C	Context	native_YMR169C	<<<<<<<<<<<<<<<<<<<TTCGTTACATAGTTATATAAATGTTTACATGAGATTCAAAGCTTCATATTCTATGAAATCTTTATTTTTTACGGCTTTAAATGAAGTGCGCGCAGCCATGTA----------->>>>>>>>>>>>>>>>>>
native_YMR184W	Context	native_YMR184W	<<<<<<<<<<<<<<<<<<<TCAATAATATTATTATATTTATAAATAGAAGTACACTACGCAGAACATTTTATTTTCTAAAAAAAAAAAGAATTCCTATTGAATAATTAAAAATCAAGGTTA----------->>>>>>>>>>>>>>>>>>
native_YMR185W	Context	native_YMR185W	<<<<<<<<<<<<<<<<<<<CCCATTACGCATTTGATTATAATTTGCTTCTTAGGCAAAATTAATATTTACGTTCTTTTATATTCTTTCTTTTTGTATTCATAGAACAGCAGCCATTACCAA----------->>>>>>>>>>>>>>>>>>
native_YMR186W	Context	native_YMR186W	<<<<<<<<<<<<<<<<<<<TCTCTTTTTTCGCCTTCATGTTTTATATATTATATAAATTTGTTTACTTATTTTTACTATTTGTAATAATGATTCTGCTTTACGCGCCTTTAAAAAAGTTGG----------->>>>>>>>>>>>>>>>>>
native_YMR189W	Context	native_YMR189W	<<<<<<<<<<<<<<<<<<<GTACATACCCATTATGTTGTATATGTATATTAGTTGACGCATTTATGCACATATGTAGATAATATAAAATATTCAGGTCAAAGAAAAGTTAAAAGTTTACGA----------->>>>>>>>>>>>>>>>>>
native_YMR192W	Context	native_YMR192W	<<<<<<<<<<<<<<<<<<<TTAAACTGTGTATATCAGCTACTGCTCCCCTTGAATGATACATGACTAAATATAATGATAAATTTATTTCTTGATTTTTGATTATTTCATATTTTGTTGACA----------->>>>>>>>>>>>>>>>>>
native_YMR194W	Context	native_YMR194W	<<<<<<<<<<<<<<<<<<<GTTTCTAAAAACTGATTTTTGTAATATATATATAGATATCATATTTTCTTTTTAACTTAGGAAAAAATAACACCAAAAAAAAAACCACCAATACTTTCACAC----------->>>>>>>>>>>>>>>>>>
native_YMR202W	Context	native_YMR202W	<<<<<<<<<<<<<<<<<<<GCTGCCCGACCTCACGAAATCAGTCATGCGGTAGTCCATTATAATATAACTATTATTATTATTACTATTACTATTATTATTATTATTATTATTATCTATTGT----------->>>>>>>>>>>>>>>>>>
native_YMR210W	Context	native_YMR210W	<<<<<<<<<<<<<<<<<<<TTTGTAAATAAGTCAACTTTTTAGATGTGTAACCTGATAATTTTTTTTTTTGATGTTCGACATCATTATTTCTGAATGAAAACGTGAAAAGCTTCGCCAAAC----------->>>>>>>>>>>>>>>>>>
native_YMR213W	Context	native_YMR213W	<<<<<<<<<<<<<<<<<<<CATTAGTATAGCATTAATATAACTTTTATGAACTAGGACATAGAGGACTTGTGACAACGCATTACCCGGAGTTAGAACGTTTTCTTGCCAAGTTGGCCACAT----------->>>>>>>>>>>>>>>>>>
native_YMR217W	Context	native_YMR217W	<<<<<<<<<<<<<<<<<<<TTCATTTCTATTTTAACATTTTCTATATATATATATATATAAGCCTAGTACAAATATAATTCATCAACGTTCAAATATTTTTAAAGCATACTTTTTGCACAA----------->>>>>>>>>>>>>>>>>>
native_YMR219W	Context	native_YMR219W	<<<<<<<<<<<<<<<<<<<TCAAATTGTATACAGGAATATGTAGATAGTAATAATTATTGCGATGCGTTTTTCTATACGAGATCTAAAAGGAAAAAAGTTCGGTTTTAAGGCGGAGTTAAC----------->>>>>>>>>>>>>>>>>>
native_YMR222C	Context	native_YMR222C	<<<<<<<<<<<<<<<<<<<GGCAAGTATATATAGCACGTAATCTTCACATAATCTTCACATACATATTTATACATGATTAAATCCTCCGGGTAATAATACGTCAAATTAACTTAACTACCG----------->>>>>>>>>>>>>>>>>>
native_YMR226C	Context	native_YMR226C	<<<<<<<<<<<<<<<<<<<ACCTAGCTAAACTAAGTAAATCTGTATACTTTTTATACATGTAAGACTTTTTAGCTATTTCATTCTTCCCTGAACCGTTTTGCGCGATTCTACGGAATATAC----------->>>>>>>>>>>>>>>>>>
native_YMR240C	Context	native_YMR240C	<<<<<<<<<<<<<<<<<<<CTACTAAATATCGCATAGGTACTTCAGTTTTACAAAATTTTACATGTGGTACTATTTCTCACGTACGAGTTTTTTTCTTTTTTAAATGCGGCCCTAAACCAT----------->>>>>>>>>>>>>>>>>>
native_YMR253C	Context	native_YMR253C	<<<<<<<<<<<<<<<<<<<GACGAGTATAAAATTCCTCAGTTTCTACTATGATTTTTTTCCTTCTTTTCTTTTTTTTTTGTGTCATGTTGAAATGCGCAGTCCGAGGAAGCAAGGACACGA----------->>>>>>>>>>>>>>>>>>
native_YMR258C	Context	native_YMR258C	<<<<<<<<<<<<<<<<<<<ACTTGATAGTTGTGATAAACATTTCTTATGTACATTTGTTGAAGGAGTTCGTATATATACAGCCAGTTGAGTAATAATTATATTTTACTATTGCATTTCATA----------->>>>>>>>>>>>>>>>>>
native_YMR259C	Context	native_YMR259C	<<<<<<<<<<<<<<<<<<<ATAATGAATATGTACAGATATATACTTTGCATATAATCTGATTCATCTCTAACCTACTTGTGGATTTAGTGACGAGATTCATTGTGGAACCTATTACAAAGC----------->>>>>>>>>>>>>>>>>>
native_YMR273C	Context	native_YMR273C	<<<<<<<<<<<<<<<<<<<AAAGGCTTCAGCGCTGCATACATAGACATATACACATCACACGTACATACACGAAAAGATAGCTTTCATGCTCACAAAGCTACGTTCCCCACAGAATATTTC----------->>>>>>>>>>>>>>>>>>
native_YMR281W	Context	native_YMR281W	<<<<<<<<<<<<<<<<<<<ACTCTACACTGTAGATATATATATAAAAAAGTCCCATATTATTTACATCCTATAGAATAAGAATATGGAGAAAAATAAATGCTAATTCTACTTACACTTTTC----------->>>>>>>>>>>>>>>>>>
native_YMR292W	Context	native_YMR292W	<<<<<<<<<<<<<<<<<<<TGGTAAAATTTTGTATGTGAATATCATAGATTAATTTTTTCGAACTTTCTATAGGTATAAAGTAAAAATAATAATATTTACATGATTAACGTTGTCCTCACA----------->>>>>>>>>>>>>>>>>>
native_YMR293C	Context	native_YMR293C	<<<<<<<<<<<<<<<<<<<ATTTGTGAGGACAACGTTAATCATGTAAATATTATTATTTTTACTTTATACCTATAGAAAGTTCGAAAAAATTAATCTATGATATTCACATACAAAATTTTA----------->>>>>>>>>>>>>>>>>>
native_YMR296C	Context	native_YMR296C	<<<<<<<<<<<<<<<<<<<AAATAGAAAGCCAGTATATGCACACGCACATATATATATAAATATTTATACAATAATACAAATAATCGTAACATCATCTCTGTCAAATTGACGTGGTGCACG----------->>>>>>>>>>>>>>>>>>
native_YMR301C	Context	native_YMR301C	<<<<<<<<<<<<<<<<<<<ACGCTCGTAAGTAAATATTGATTTATACATGTATAAGTTTTTCAAGATTTAAGGAAAAAAGAAAAGTTATTATCTTTCTCCGCGGTTTTTCAATGACCCGAT----------->>>>>>>>>>>>>>>>>>
native_YMR308C	Context	native_YMR308C	<<<<<<<<<<<<<<<<<<<AGACGTTTAATAGAAAGAAGAACAATGTTAAGTAGTTCTATAAGGAATATTAAATGAATATTGTCTTTTTTGATGATTTAAAAACATATAATGTAACAATAG----------->>>>>>>>>>>>>>>>>>
native_YMR310C	Context	native_YMR310C	<<<<<<<<<<<<<<<<<<<TCCCAAATTACCTTCATGCAATGGATAAGTACGTATATATTAGAGACGCAATCATTATTATTACTGTCACTTTCCTCTACTCGTTGGAAACGACCAAGCTTT----------->>>>>>>>>>>>>>>>>>
native_YNL007C	Context	native_YNL007C	<<<<<<<<<<<<<<<<<<<GTAATCCTAAGCAAATATAATTATAAACTCAAATAAATTTATCACCACAGAAATCATATAATATACATCATTAATTTTGACTCAATAATCTTAAATTGCGCG----------->>>>>>>>>>>>>>>>>>
native_YNL011C	Context	native_YNL011C	<<<<<<<<<<<<<<<<<<<CAACTATGTCGCTCATTAACGGTTATTATAGTGAAGACTACATAATAAAGACATAGATAATAAAAAAGAATCGCGTTTGAACCATGTTTTATTTAACCATAT----------->>>>>>>>>>>>>>>>>>
native_YNL047C	Context	native_YNL047C	<<<<<<<<<<<<<<<<<<<AGTAAGTTAATTATATAGTAATGCTCTAGTTTGTATGTAATATTATGTATAAGTTTTCTCATAAACAAGGCTTCTATTTTCAAAAAACATCAGCCCCTTTCC----------->>>>>>>>>>>>>>>>>>
native_YNL048W	Context	native_YNL048W	<<<<<<<<<<<<<<<<<<<GATGTTTTTTGAAAATAGAAGCCTTGTTTATGAGAAAACTTATACATAATATTACATACAAACTAGAGCATTACTATATAATTAACTTACTTGTCACAGCTG----------->>>>>>>>>>>>>>>>>>
native_YNL056W	Context	native_YNL056W	<<<<<<<<<<<<<<<<<<<GATTATGAGAACCAGCCGTTACAAAGAATATTTTCTGTCATTAATATATTTGTATAAATAAAACAACAAGTCTAAAGATCAAGTAGAAAAATGGAAACAAGA----------->>>>>>>>>>>>>>>>>>
native_YNL063W	Context	native_YNL063W	<<<<<<<<<<<<<<<<<<<AAGTATATAAATGTAAATATATATATTCTCAGGTTTTTTTGTTGGAAGTTATCAAACGGAACACTCTGTGGACATTTATATTTTTTGTTTCTTAGCTCCATG----------->>>>>>>>>>>>>>>>>>
native_YNL072W	Context	native_YNL072W	<<<<<<<<<<<<<<<<<<<GATCACCTCCAGTTTGCACATACTATATATCTTCATGTAATACTACATATGTCATAACTTCAATAACTCATACAAGTCATCTGCTACTATGCTTTGCCGTTT----------->>>>>>>>>>>>>>>>>>
native_YNL076W	Context	native_YNL076W	<<<<<<<<<<<<<<<<<<<GATTACTAAGTTAAATAAATCAGATACAGTATTTAAAGTTCTTTCAAAAAAAGATAATGTCATATATTTTACTATCTACGCAGTGAAAGAGTTCCTTCTAAT----------->>>>>>>>>>>>>>>>>>
native_YNL082W	Context	native_YNL082W	<<<<<<<<<<<<<<<<<<<GATCTAGCTTTGATATTCATTCATTATATAATTAACAAATACATTATATACAGGGAGTGACAACACAAAATATACTCGTGCATTGAAGATGCTTGATGGATA----------->>>>>>>>>>>>>>>>>>
native_YNL084C	Context	native_YNL084C	<<<<<<<<<<<<<<<<<<<CCGATAATTAATTTTATGTACATGAATGTGTAATATTTACTGTTTGTTATTTCACTTGTAAACTTTTTTGATTTGAACTTCAATCTATCCAGTAACGGTGTG----------->>>>>>>>>>>>>>>>>>
native_YNL086W	Context	native_YNL086W	<<<<<<<<<<<<<<<<<<<AAGTAAACATACACATGTATAGCATAATCTTCGATTCCTTTTACCCATTCGTAGATGGCATCGACAGTGTACTTATAATACTACCGTGAGAAACGATATTAA----------->>>>>>>>>>>>>>>>>>
native_YNL091W	Context	native_YNL091W	<<<<<<<<<<<<<<<<<<<AAATTTGCTCCGGTACGCAGGGCCAAAAATATTTACATACATACATAATTCGACGAAATTTCAGAAGAGACACTAAACAATCGTACATCTCTCTACTCGATG----------->>>>>>>>>>>>>>>>>>
native_YNL103W	Context	native_YNL103W	<<<<<<<<<<<<<<<<<<<AAAATAACAGACTATACAGTTTAATTATATATATATATATATATACGTGCATTTTTCTTAAAGAAATATAACTTTTTTCTTGTACTGCCTGCAATCTCTATT----------->>>>>>>>>>>>>>>>>>
native_YNL132W	Context	native_YNL132W	<<<<<<<<<<<<<<<<<<<AAGCGTTCTACTCTTTGTCAAACCCTTTTATAGCTAAACGTTTACTTAATTTGTACAATAATATAGAATAGAAACATAGTTGATGTTTGAACCTTTACATAT----------->>>>>>>>>>>>>>>>>>
native_YNL144C	Context	native_YNL144C	<<<<<<<<<<<<<<<<<<<TATATGTGTTTTTAATGATTAAATAATAGTCAAAAATATAATTAAAAAAAAAATCGAATGTAATGGGTGGTTCATCTTTCATTTCCTGCGGAGGGAAAGGCG----------->>>>>>>>>>>>>>>>>>
native_YNL162W	Context	native_YNL162W	<<<<<<<<<<<<<<<<<<<GAATCTCTTTATGGGTTTCGCTTTTGTATTTTCTTTGCTTTAAAATCTGATATAATTACATATTATTACAATATAAAACTTTACGATAATTCCTGCAACTAA----------->>>>>>>>>>>>>>>>>>
native_YNL178W	Context	native_YNL178W	<<<<<<<<<<<<<<<<<<<AGATTTAATTATTAAATACATAAATAAACTATAAGTACAATAATTTCTTCTATTCTAGTGCACTTAATTGTTGCGGTTTCTTGCATATTGCCGTGTTTAGTC----------->>>>>>>>>>>>>>>>>>
native_YNL182C	Context	native_YNL182C	<<<<<<<<<<<<<<<<<<<GGAATAGTCGCGCATTTTGTACAATAAAATAGGAATGTTATTAAAATATACAGCATAGATAGATATAATTCATCACTTGTGCGAAACATCTCATTCTCAATC----------->>>>>>>>>>>>>>>>>>
native_YNL188W	Context	native_YNL188W	<<<<<<<<<<<<<<<<<<<AAACCATATAAAGGTTAGTACATGAAGAAGTGTGTACAGTTATGGCAATAACTGTTCTCTTCCGTTTTAAAGAGAGTATTATCACGGTCTGAAAATTAAGCA----------->>>>>>>>>>>>>>>>>>
native_YNL193W	Context	native_YNL193W	<<<<<<<<<<<<<<<<<<<AGTGAAATTACGTACATATACATAAGTAGAAGATAATTCGTTGCGCATATGCTACAAGAACCCTTGGTGAAACGAAATTTGATACAAGTAAATACATGCAGG----------->>>>>>>>>>>>>>>>>>
native_YNL195C	Context	native_YNL195C	<<<<<<<<<<<<<<<<<<<TTTGTTTTTCCTACAGTTTTTATTTATAACCAACCTTATACTTTTATATCCTTGTCTACATATTATTGTCATAACGAATTTTTTATTGGTTAAATGCAGCTA----------->>>>>>>>>>>>>>>>>>
native_YNL206C	Context	native_YNL206C	<<<<<<<<<<<<<<<<<<<TAGATTCGATATTATAATATAGCATGAATACGCATATGTAAGAGTTCATAAATACCACTTTTTTTATCCTGAAGAATAACATGGCTTAAAAATCAAAAAAAT----------->>>>>>>>>>>>>>>>>>
native_YNL215W	Context	native_YNL215W	<<<<<<<<<<<<<<<<<<<AAGTAGAGGACGCAATTTAAGTATTTGATGTATATCGTTTGTTTTATTTCTGTTGGTATCGGTTGGGCTCGGTATTATTGTTACACCCGCGTTGTCAAGTAA----------->>>>>>>>>>>>>>>>>>
native_YNL231C	Context	native_YNL231C	<<<<<<<<<<<<<<<<<<<GCAAATTTAGATAGATAATGATAATGCACTATAATATATAATAAATAAAAGAGAATAAAAAGTTTAATCACGTTCCCGCTTCTTTTTCCTAACCATCAAAGA----------->>>>>>>>>>>>>>>>>>
native_YNL233W	Context	native_YNL233W	<<<<<<<<<<<<<<<<<<<AGAGCAGAAAACTGGGAGAAATGGAAATGAATCAAATCATACATATCAAGACATTCTAGTTTTTATAAACCTATAATTTATCGCAAGAATCTTGGGTGTTAT----------->>>>>>>>>>>>>>>>>>
native_YNL234W	Context	native_YNL234W	<<<<<<<<<<<<<<<<<<<AACTACAACCGTACCATTAAGTGTATAAGTTTCCCAGGTTATATTATATATTCTTTAGATCACTGCCTGTTCTTTATTACCCGCGAGCTAATCTTTGTCTTA----------->>>>>>>>>>>>>>>>>>
native_YNL243W	Context	native_YNL243W	<<<<<<<<<<<<<<<<<<<GATCATGAATTGTACTTTTTATATATAAAGATAAACGTTAATATAAATATATTTATTTGAAGACGTCTTTTACGTTTTTCTGTATCTGATTGGTATATGCGT----------->>>>>>>>>>>>>>>>>>
native_YNL256W	Context	native_YNL256W	<<<<<<<<<<<<<<<<<<<AAAGGTTAGTTATATAGATTAAATATGTAATTCTGTTTTGTAATAATTTTTTTTCCTGTTTCATAATAAAGAATCGTTAAAAATAACCAAGGGAGGAAACAA----------->>>>>>>>>>>>>>>>>>
native_YNL257C	Context	native_YNL257C	<<<<<<<<<<<<<<<<<<<GAATATAACTATTATATAATTATCAAAGTCATTATTTGTTTATGATTATAGTGCTCATTAACCATTGAACGTTATTATTGACCTCATGAAAGATACTTCTCT----------->>>>>>>>>>>>>>>>>>
native_YNL275W	Context	native_YNL275W	<<<<<<<<<<<<<<<<<<<AAACGCAGTTAGGATGTACAAAAGTCAACCACTTGTAATATATAGAAATTAATTGCATATATAAGAAGTATAATAATATTATCGCATTTCGAAAGGAAGAAT----------->>>>>>>>>>>>>>>>>>
native_YNL286W	Context	native_YNL286W	<<<<<<<<<<<<<<<<<<<AGAACTGCAGTAAAAAAATGTATTACCCCCATATCTTTGGTACTTAAGTAAAATAAGTGAACACAATGTAATAAACAGAATGGATTAGGGCTTTATGACTTC----------->>>>>>>>>>>>>>>>>>
native_YNL306W	Context	native_YNL306W	<<<<<<<<<<<<<<<<<<<TCAGCTCCCACTATGTATGAATTATAAACTATGTAAAAGAAGAAGAAATATATATATATTCGTGTAAATAATTCGATTTTTCCCTTTTTTTAATTGTCGTCG----------->>>>>>>>>>>>>>>>>>
native_YNL312W	Context	native_YNL312W	<<<<<<<<<<<<<<<<<<<AAATATATAGATTATTTTTTTAGCATTTCTTAGTATTCGTTTGTGTATTTCTACTAGGTAAGTACCAAAATTTGCCGGAAATAGAGTGGAAAATGGAACCCG----------->>>>>>>>>>>>>>>>>>
native_YNL313C	Context	native_YNL313C	<<<<<<<<<<<<<<<<<<<AGAGCACCTTTCATGTATAATCTGTGTATATTACGTAATGTTTGTATAAATAGATACATATGGACATGAATCAAGCATATCTAATAGAAGTTTTTATATTTT----------->>>>>>>>>>>>>>>>>>
native_YNL314W	Context	native_YNL314W	<<<<<<<<<<<<<<<<<<<AAACTTCTATTAGATATGCTTGATTCATGTCCATATGTATCTATTTATACAAACATTACGTAATATACACAGATTATACATGAAAGGTGCTCTTCATATTTG----------->>>>>>>>>>>>>>>>>>
native_YNL316C	Context	native_YNL316C	<<<<<<<<<<<<<<<<<<<TATGTTATATAGTCTTTTTATTTATGTATCCTAAAATCTCGTCAAAGCGCACTTTTATATGCTTAAACCTGGCAATGTGGAACTCTTGATGTTTGAATCGAT----------->>>>>>>>>>>>>>>>>>
native_YNL322C	Context	native_YNL322C	<<<<<<<<<<<<<<<<<<<ATTTTTATTCAGAAATAAACACAAACATATACATATATAAGAGTAAAAATAAAAAAATAAAAAAATTTTACAGGGTTAAAAATAAAGAAAACCATCACTCCT----------->>>>>>>>>>>>>>>>>>
native_YNL325C	Context	native_YNL325C	<<<<<<<<<<<<<<<<<<<ATTTATATGACTCTTAAATAGAAATTTAAATATTCGGTCAATTCTCTGGAAAACTTGTTCAACAACATGTTGGTGTTTTAATATTTTTTTATTTTTAGGTGC----------->>>>>>>>>>>>>>>>>>
native_YNL329C	Context	native_YNL329C	<<<<<<<<<<<<<<<<<<<GTAATATCAACTCAGAGCGTATAGGTAAATTTGTAAATATATGTCCCATATTTTGCCTTGAAATTTATCTTTTTATTTACTTACCCTCCCCGGCTCATAGTA----------->>>>>>>>>>>>>>>>>>
native_YNR012W	Context	native_YNR012W	<<<<<<<<<<<<<<<<<<<GAGAATAATTAGAGGCAATATAAAGTAAAATTAAATAATAGTGCACGTATACATACTATATTAGTAACCTTTCATTCTCTCTATGGATAATCTTAAAATCCC----------->>>>>>>>>>>>>>>>>>
native_YNR020C	Context	native_YNR020C	<<<<<<<<<<<<<<<<<<<CAATGTAATAAATGACAATATTCTATAATAGAAAATATATAGACGCTTGTAAATAATAAAAAAAAAAAAAAAAAAAAAAAAAAGTAAAAAAAAATTTACTAT----------->>>>>>>>>>>>>>>>>>
native_YNR023W	Context	native_YNR023W	<<<<<<<<<<<<<<<<<<<AGGCTTCTTTACATTGATACACAATAGACTGAAGATTTATGTAGTTTTCTTTGTATATAAACTCTAGATAGGAAAAGAAAGGTCACCATTCATTTATAATAA----------->>>>>>>>>>>>>>>>>>
native_YNR028W	Context	native_YNR028W	<<<<<<<<<<<<<<<<<<<AAAATGTTTCGATCCATCCGCTTAATATTCATTCATTTTGTATCACATACATACGTATAAATATACATAACTTACCTCGTCTTTATTATGCCAACCATCATT----------->>>>>>>>>>>>>>>>>>
native_YNR032W	Context	native_YNR032W	<<<<<<<<<<<<<<<<<<<AGCTTACTAAACAATAGAAAAGCATTATAGAGACAACGCCATCTTATTATTTCTACATATTCTATCTCTCTCGGTTGCAAATGTATGTATTGTGTATTTAGA----------->>>>>>>>>>>>>>>>>>
native_YNR033W	Context	native_YNR033W	<<<<<<<<<<<<<<<<<<<AGATATTTGTATATTATTAGATATGTATGCAAACATTTTCTTTAGAATAATATACTATTCTTGTACGATGCAGAATTTTTTTTTTTTTTCGCTTTAGGAAAA----------->>>>>>>>>>>>>>>>>>
native_YNR035C	Context	native_YNR035C	<<<<<<<<<<<<<<<<<<<AGATTAAATAAGTACGTAAGAATCCGTAAAAAGGGTTATAACTAAAAAAAAAAAAAGAAACATTTCAAAAATAATTAAGTCATTATATGATTATACATAAAA----------->>>>>>>>>>>>>>>>>>
native_YNR040W	Context	native_YNR040W	<<<<<<<<<<<<<<<<<<<AGGTACGGACATCTACGTAAGAATGCATGTAAATAATAATCGAATAAAAGAACAATTAAACACTTGTATATGCACGCTATATCTACAAGAATCCAAACAGTC----------->>>>>>>>>>>>>>>>>>
native_YNR041C	Context	native_YNR041C	<<<<<<<<<<<<<<<<<<<ATAGCGTGCATATACAAGTGTTTAATTGTTCTTTTATTCGATTATTATTTACATGCATTCTTACGTAGATGTCCGTACCTATTTGGGCTTCACGATATTCTT----------->>>>>>>>>>>>>>>>>>
native_YNR044W	Context	native_YNR044W	<<<<<<<<<<<<<<<<<<<AATATCAGAACAATTTAATTCATTTATATAAACATATACAATCAATCGAATAAAAATACAACAATGTAATGAAAACGCTCTCTATTGATATGTATTTGCTGA----------->>>>>>>>>>>>>>>>>>
native_YNR045W	Context	native_YNR045W	<<<<<<<<<<<<<<<<<<<AATAAAACATGTAAATATGTACCTCCCAAATCACACTCATCATCTCATACGAAACTGTATCTTTTTGGGTAAAATTTTCATCGATGAGCTTTAAAAGCAAAA----------->>>>>>>>>>>>>>>>>>
native_YNR050C	Context	native_YNR050C	<<<<<<<<<<<<<<<<<<<AAGAAGAAATGTATCAAAAGGTTTATCATACGTAACAGTAACGGCACTTTATAAATCTTTCTTTAGTATTACTTATACTTTCATAAGGAAACGTAAAAAAAA----------->>>>>>>>>>>>>>>>>>
native_YNR052C	Context	native_YNR052C	<<<<<<<<<<<<<<<<<<<ATTTATGTACTATATGTATACACAATTTTAAAAAAAAAAGTTTAAAAGCAACATCAGCTTATGATTGGACATGTAGTAATACAGATTGGTTCTTCGATGCAA----------->>>>>>>>>>>>>>>>>>
native_YOL002C	Context	native_YOL002C	<<<<<<<<<<<<<<<<<<<TATTTGGAAAAAACGTAGGATTTATATAGAAAGTAGTTTTAAAGTTAAAATAATAAAATGGTTCTTATATGTGAGAAGAGAATAAAGAAAAAGGCCCTTACA----------->>>>>>>>>>>>>>>>>>
native_YOL025W	Context	native_YOL025W	<<<<<<<<<<<<<<<<<<<GATAGTTTTATACCAAATACATCATGCATCTTTTTTTTTTCCTTATAGTTTGTGTCATCAACATGTTTTTGCCCGTATTAATACACAATAATCTATCCTCTC----------->>>>>>>>>>>>>>>>>>
native_YOL029C	Context	native_YOL029C	<<<<<<<<<<<<<<<<<<<GTATTTAGAAAGAAAAGAAAAGTGGAAGCATAAATAGTGCATATAGATATAGGTATATATATGAATTTTTTAATAATAATATTAATGATGTTTTTTTATCTT----------->>>>>>>>>>>>>>>>>>
native_YOL032W	Context	native_YOL032W	<<<<<<<<<<<<<<<<<<<GACACGGATATATAATATATCTCTAATAAGATTCACGAAATATTAATTGAAAAAAATATTATTAATATTAAACTATATATGCAATGACAGTGAAATCAGAGT----------->>>>>>>>>>>>>>>>>>
native_YOL044W	Context	native_YOL044W	<<<<<<<<<<<<<<<<<<<AGAAATATTTGAATAGTTTATAAAACCCTACCTACTTATTTTAATGACATACATAATGGTTTTTCATCTTTTTCCACAATGAATGGTGGTTCTATTTTTTCT----------->>>>>>>>>>>>>>>>>>
native_YOL062C	Context	native_YOL062C	<<<<<<<<<<<<<<<<<<<CCGTAATTTTTGTGTACATATATTTTTATCAGTCCTGTATTTTTTATAGTAATTTCCTTTAGAAGTCACATTTTGTTAATATTGAATATTTTCTATTATGAG----------->>>>>>>>>>>>>>>>>>
native_YOL063C	Context	native_YOL063C	<<<<<<<<<<<<<<<<<<<ATATTTTGACATTTACATAGCCATCTATATAATAATCCTTCCTTCATTGAAATGCGCGAATGACTCAGACGAGCAATATCACGTGTTGCGATTTTACTTTCA----------->>>>>>>>>>>>>>>>>>
native_YOL066C	Context	native_YOL066C	<<<<<<<<<<<<<<<<<<<CTATTTAGCATATATATTATCATGTAATCTTACATCATATCTACAATAACCACTCATTACTGGAAACGGAAAAAGGCGCCACCGAAAATTTTGAGTAAAAAG----------->>>>>>>>>>>>>>>>>>
native_YOL073C	Context	native_YOL073C	<<<<<<<<<<<<<<<<<<<TTATATCAGCATATACCTACATAAACAAATAAACATAGCAACGGTTTAGCAACATCGTTTACAGCCATGTGAGGCAGTTACTTCTATCATATGTCTGGCTTT----------->>>>>>>>>>>>>>>>>>
native_YOL078W	Context	native_YOL078W	<<<<<<<<<<<<<<<<<<<AGTAAAACCCATTATACTGCATCTTACCAGCATTAATTTTGGTTTATATCTAAATATGGTATAGAAAATACTTCATCGCGATCTCGATGGTGATTGGTCAGA----------->>>>>>>>>>>>>>>>>>
native_YOL086C	Context	native_YOL086C	<<<<<<<<<<<<<<<<<<<CGAATTTCTTATGATTTATGATTTTTATTATTAAATAAGTTATAAAAAAAATAAGTGTATACAAATTTTAAAGTGACTCTTAGGTTTTAAAACGAAAATTCT----------->>>>>>>>>>>>>>>>>>
native_YOL086W_A	Context	native_YOL086W_A	<<<<<<<<<<<<<<<<<<<AGAATTTTCGTTTTAAAACCTAAGAGTCACTTTAAAATTTGTATACACTTATTTTTTTTATAACTTATTTAATAATAAAAATCATAAATCATAAGAAATTCG----------->>>>>>>>>>>>>>>>>>
native_YOL090W	Context	native_YOL090W	<<<<<<<<<<<<<<<<<<<ATTAATATTACAACGACATCTTAAGTGAGAATCGATAGATAATATATAGATACAAATAGTACATATAATATGCATTGGGAAAGAATTTTTATTTTTTACAAT----------->>>>>>>>>>>>>>>>>>
native_YOL092W	Context	native_YOL092W	<<<<<<<<<<<<<<<<<<<ACATGTTCTATCTAATATTTATTTAACATATTTTTGACCTCACAAACTTTTTTTTTTTTTCTCTCTGTCATTGACATTTTTTTAATGTCACAAAAAGAAAAA----------->>>>>>>>>>>>>>>>>>
native_YOL094C	Context	native_YOL094C	<<<<<<<<<<<<<<<<<<<TTAAATATCCGAAAACTATAAAAAAAACTCCCATATTAGTGCATTACTTTAAATTCTACTTCTTTGTCTTGTCTCTTCCCTTGTGATGTGTCAGAATTTTTT----------->>>>>>>>>>>>>>>>>>
native_YOL095C	Context	native_YOL095C	<<<<<<<<<<<<<<<<<<<ATAGTTTTTTACTTACCTTTCATAATGTATTATCACCCTTTTACATAATACAAGTTTTAGAAGCAGATATTTTTATTTTTTTCATTTCCATTGTTCAAAAAG----------->>>>>>>>>>>>>>>>>>
native_YOL107W	Context	native_YOL107W	<<<<<<<<<<<<<<<<<<<ATATATGGATCTATATAACTTGAAATATGCTCTATTATATCGTGATTTAATGACGGCTGTTGGCATTTCGGTCTTTACCAAGGTAGTAGGATTTGTATGCTG----------->>>>>>>>>>>>>>>>>>
native_YOL111C	Context	native_YOL111C	<<<<<<<<<<<<<<<<<<<ATTAGTATAGTTAGTACGTACATACTTGTTATTTTACACAGTTGCGCTTTTTATCACGGTTGCGCTTACTATTTTCTTCTTTCCTTTGGGCGGCTACTCGCC----------->>>>>>>>>>>>>>>>>>
native_YOL112W	Context	native_YOL112W	<<<<<<<<<<<<<<<<<<<GTAAGCGCAACCGTGATAAAAAGCGCAACTGTGTAAAATAACAAGTATGTACGTACTAACTATACTAATCTTATTTGGCCAGAGACCAGCCTTTTTGTAGAC----------->>>>>>>>>>>>>>>>>>
native_YOL113W	Context	native_YOL113W	<<<<<<<<<<<<<<<<<<<AAATTTAGCTTTTTTTTATTTAGGAGAAACAATATATATATATATGTATATACGTATGTATGATTCATATTTTAATCGCATTTTTATTTCATCTAAAACAAT----------->>>>>>>>>>>>>>>>>>
native_YOL121C	Context	native_YOL121C	<<<<<<<<<<<<<<<<<<<TATAAAATCTATAATTTATATATATATACTACTACTACAATTATCATCATACAAGTAATAATAAAGTTTAAAAGCTACAACGAGGAGGGGAATCCTATTGCG----------->>>>>>>>>>>>>>>>>>
native_YOL127W	Context	native_YOL127W	<<<<<<<<<<<<<<<<<<<ATCTAATTGGTTTAATTAATAAATTTAATATTATTTTTAAATTTTTCTTTAAATATACAATAAATCTTTCATAACATGTTAAATTCATGATTAAGCGTAAAT----------->>>>>>>>>>>>>>>>>>
native_YOL143C	Context	native_YOL143C	<<<<<<<<<<<<<<<<<<<TAAGCGCAGAGAAATCTATACTATATATGTATATATACTCACTATAGAAGAAGCCCGCTCTTTGATTGTTTCCTCTTACGGTGCTTCAATGCATCTTTCATT----------->>>>>>>>>>>>>>>>>>
native_YOL144W	Context	native_YOL144W	<<<<<<<<<<<<<<<<<<<GTGAGTATATATACATATATAGTATAGATTTCTCTGCGCTTATTCAAAAAGCATTTTTACCGAACTTAACAGCCATTTCCACTGCTGCAGCACCCCAATCTT----------->>>>>>>>>>>>>>>>>>
native_YOL146W	Context	native_YOL146W	<<<<<<<<<<<<<<<<<<<ACACATCTTTTTCTTTAGAAATACACTATATAAAATAACTATAAAAAAAAGGCAACAGTATAATATTAAGTTTCTTTAAAAGTCTTGATTCTAACCCTCGCC----------->>>>>>>>>>>>>>>>>>
native_YOL148C	Context	native_YOL148C	<<<<<<<<<<<<<<<<<<<CTACTTAAATAGAGTTATCATTCCTTATATATATATATATATATATATATATATATATATATATATTGTATTAAAGTACATCATTATTTAAAAAAAATTCTC----------->>>>>>>>>>>>>>>>>>
native_YOR010C	Context	native_YOR010C	<<<<<<<<<<<<<<<<<<<CTCATTTTTAAATGGAATTTTTAATGTTCGTATATACCAATTTATCTATTGAATAGTTTTTTTTAAATTTTACTGTTTCTTTTAAACCTCGAATTATTGTGA----------->>>>>>>>>>>>>>>>>>
native_YOR023C	Context	native_YOR023C	<<<<<<<<<<<<<<<<<<<ACACACATATAAATAAGTAAATTACGTAATATAATATTCTGTTGGTTTTCTGACCTAATTTGTCGCTTTGGAAGAAAAAGTGGATTGTATTTTTTTGCATAT----------->>>>>>>>>>>>>>>>>>
native_YOR036W	Context	native_YOR036W	<<<<<<<<<<<<<<<<<<<AACCAAACCAACACACGTCGTCAAATATCATATACATAATATATACACTTAAAACAGATTCGTGTTAATGAACTTGTTTTGCACTTTCACTGTACAATGCAT----------->>>>>>>>>>>>>>>>>>
native_YOR038C	Context	native_YOR038C	<<<<<<<<<<<<<<<<<<<TTGGCTTTAACAATGTATAGTTTAAACTCTTATATTTTTCATTATATTCATTATCTACAGTATGTAATATTATTGTAATTGCCTTCTTAATCTCGAACGTTA----------->>>>>>>>>>>>>>>>>>
native_YOR046C	Context	native_YOR046C	<<<<<<<<<<<<<<<<<<<ATTCAGTACATAATACCTCAAAATACGTAAAAGCTTTAATCTAATTTCATACACCAATGAATATATTATTACGACATCAATGGGTCCCATTTGTTTCTTCTC----------->>>>>>>>>>>>>>>>>>
native_YOR056C	Context	native_YOR056C	<<<<<<<<<<<<<<<<<<<GTTTTTCATAAATATCTGTGTAGTGTGTACTAGTTGGCAGCTGCCCTTTTTCTTTTTCTTTTTTTTTTTTTTTTTTTTTTTTTTTTCACGTGGTTTTTCTAT----------->>>>>>>>>>>>>>>>>>
native_YOR059C	Context	native_YOR059C	<<<<<<<<<<<<<<<<<<<CACTTGATTTACACGAAATAGTATATATTTTTGAATGAACACTCTCATGTGATTAAAATGTATTACTACCACTAATGCTTGAAGGGAATTGATAGACTCGTT----------->>>>>>>>>>>>>>>>>>
native_YOR062C	Context	native_YOR062C	<<<<<<<<<<<<<<<<<<<TTTCTGGTCATATAATAATCTACATTCGTTGTTAAATAGAGTTTGCAATTTAATATTCACATTAAGGATATTCTCTAATATCAAGCTACAAAAAAGGAAAAC----------->>>>>>>>>>>>>>>>>>
native_YOR070C	Context	native_YOR070C	<<<<<<<<<<<<<<<<<<<CGGACCTATTCATTTTACTTACTGTATAGTATGTAATAATATAAAACAAAAATCTCCTAATTCATAAATCCTGAGGAACGTGACACATAAAGTTATTGTATA----------->>>>>>>>>>>>>>>>>>
native_YOR075W	Context	native_YOR075W	<<<<<<<<<<<<<<<<<<<ATATCACTTTCATAAGATATGTGTAAAATGGGTTAAAAAAATCAATCTATCATCAACTTATTACTATTCATTTTATATATTAAACAATAAGTATGAATGCCT----------->>>>>>>>>>>>>>>>>>
native_YOR078W	Context	native_YOR078W	<<<<<<<<<<<<<<<<<<<ATATATAGCATACAACATAATAAAATAATAGTACAATCACAAAATTAATCATAATGTTCATTTATCTATAATCAAACAATGAGAATATATACTGAAGTTTGG----------->>>>>>>>>>>>>>>>>>
native_YOR084W	Context	native_YOR084W	<<<<<<<<<<<<<<<<<<<AACACTTGTGTACACTATTACATATATTATTCAATAATAATTAACTGACGCAATCTATGGCACTGGCGTGGTTTCTTTTTCTTTTGTTTTCCGTGCAAGCGC----------->>>>>>>>>>>>>>>>>>
native_YOR096W	Context	native_YOR096W	<<<<<<<<<<<<<<<<<<<GTTAATATAATAATATCTAAATCTTTATTATTAGTTAGTAACAACTTTGTTTATTTTATAGCACAATAAGATAATAAAAACTCCAAATTCCAAAAAAAAATA----------->>>>>>>>>>>>>>>>>>
native_YOR099W	Context	native_YOR099W	<<<<<<<<<<<<<<<<<<<ATTATACTGTAATCAGCCCACGTTGTCTTTGTATTTTCCACTTTTTTTATTTATACTATTTAAAGAAACAGAATAAATTATAACTCTTTTTTTTACATATCA----------->>>>>>>>>>>>>>>>>>
native_YOR110W	Context	native_YOR110W	<<<<<<<<<<<<<<<<<<<ATATGTATTTTGTAGCAGCAGCAACCTTATTTAAAGAACACAGGTGCATCTGCTTGTTTATTACCTTTCGTGTATTTTACCAGACGAAAAGCGTGAAGAGAC----------->>>>>>>>>>>>>>>>>>
native_YOR112W	Context	native_YOR112W	<<<<<<<<<<<<<<<<<<<ATCCCAAGACTTATATAGCCCTACGTATTGTAGAAGGATATATTCAGTGTTAATCGTTATTTAGAAACATTACGCCCGTGCCCCGCGATTTCGCTTCTTTGA----------->>>>>>>>>>>>>>>>>>
native_YOR123C	Context	native_YOR123C	<<<<<<<<<<<<<<<<<<<GGAGACGTTACTTTGTTTATATATATTAGTATGTACAATCGCAAAGAAATGGAGTGATGACATGTTGTAGTATTTAGTATGAGGTTACTGTGTGGGAGGTTT----------->>>>>>>>>>>>>>>>>>
native_YOR124C	Context	native_YOR124C	<<<<<<<<<<<<<<<<<<<CTTAGTCAATGAAGAGTTTATGTAAAATGTCACTATTGCCATAAGTACCATTATTATGTAAAAAGCTTTGCCATATTCAATCGTTACGGGTGACTATCTGCT----------->>>>>>>>>>>>>>>>>>
native_YOR128C	Context	native_YOR128C	<<<<<<<<<<<<<<<<<<<ATATAAGTTTATTGATATACTTGTACAGCAAATAATTATAAAATGATATACCTATTTTTTAGGCTTTGTTATGATTACATCAAATGTGGACTTCATACATAG----------->>>>>>>>>>>>>>>>>>
native_YOR132W	Context	native_YOR132W	<<<<<<<<<<<<<<<<<<<ATACGTATATAAAGTAGAAAATTCATACCTTTGAACAAGGTGATCTTTTTCCTTTAGTTGATATTAATCCCGGGTAAACTTCCGTGTTGCACTTTTAAAATT----------->>>>>>>>>>>>>>>>>>
native_YOR138C	Context	native_YOR138C	<<<<<<<<<<<<<<<<<<<TAGATTTCTATACACTTTCCGCCAGATAAATAACGTATGTCTCTTTAAACTATGATCTCATTTTCTCTAGTAATTTTGAACCGCATATATGTTACTAGTTTA----------->>>>>>>>>>>>>>>>>>
native_YOR148C	Context	native_YOR148C	<<<<<<<<<<<<<<<<<<<AAAGTTTGAATATATAATTTAAAGTACTTGGTATATACACATTATATTTTATGCATGTTCCGAAGGAGGTATTTTTAGTTTGGCTTTTTTTTCTTATTTTTT----------->>>>>>>>>>>>>>>>>>
native_YOR150W	Context	native_YOR150W	<<<<<<<<<<<<<<<<<<<GCTTATTGAAATTATTTGTCATTTTTTTATATATCCTTTTTGCAGTCTTCAATCCATGTATATATTTATCTGTTATGTAGTTTTAATCAAAACGCGTATTAA----------->>>>>>>>>>>>>>>>>>
native_YOR158W	Context	native_YOR158W	<<<<<<<<<<<<<<<<<<<AATAACTAATATATATACTACTTCAACATGTCATGTATTCGAAAGTGCCTTAGACGCATTACAACTAAAGAAAAGAAGAAAAAAAAATCAAATCGAGAATAA----------->>>>>>>>>>>>>>>>>>
native_YOR163W	Context	native_YOR163W	<<<<<<<<<<<<<<<<<<<GCTAGCACATACATATATATGTATATACGTCATGGTCGTCAAGCCACCGCAAACATATTTATCTATTCCTTCGCAAATATGCTCTTTTCACTTCGATCCGCC----------->>>>>>>>>>>>>>>>>>
native_YOR182C	Context	native_YOR182C	<<<<<<<<<<<<<<<<<<<TACTATCTAAAATTCTATACTTTTATTGTTCTACATGTGTAATTAAACAAAAATATTATAATTAGGAAATATTTACCCTTTTTACATGGGTTTTTGATTCGA----------->>>>>>>>>>>>>>>>>>
native_YOR201C	Context	native_YOR201C	<<<<<<<<<<<<<<<<<<<CGTCATATAAAGTAGCACAAACATACATAATAAGCCTATATACATTATACATGTGTAATGGTGGTGGTACGCGAAAAATTGCTTACCCGCACTGTGGCGGTG----------->>>>>>>>>>>>>>>>>>
native_YOR216C	Context	native_YOR216C	<<<<<<<<<<<<<<<<<<<CGGGCAAACTAAGTCTAGTTCAGAAGAGCATACGTACTTAGTGTAGCATCACCCAATTTATACTCTATAAACGATAAATGATATAAATCACATCTACCCGGC----------->>>>>>>>>>>>>>>>>>
native_YOR222W	Context	native_YOR222W	<<<<<<<<<<<<<<<<<<<ATATTTATTGTATATAGAATACCTCTTTCCTCTTCAATCTTAACTACGTTATTTCTACGTCAAAATAAGAATAGCATGTCTGTCCTACCAGCCCTTGCATAG----------->>>>>>>>>>>>>>>>>>
native_YOR236W	Context	native_YOR236W	<<<<<<<<<<<<<<<<<<<AAACCTCTCCGCCCGTATATTTTTTTTAATATGTTAAATAGTGATAGAACTGATAAGCCTCATTTTCTTTTATTGGGCTCCAAGACGCGAACTGTTCGTAGG----------->>>>>>>>>>>>>>>>>>
native_YOR241W	Context	native_YOR241W	<<<<<<<<<<<<<<<<<<<ATTTGAAAGTAACTTGCACTTTAAAAATCGTACATAATGGACTTCATTTGCATTTATTTATTTGTTGAAGAGTAATTTAGTTATCAACTTAAAAATTCGTAC----------->>>>>>>>>>>>>>>>>>
native_YOR251C	Context	native_YOR251C	<<<<<<<<<<<<<<<<<<<AAGAGAAATATATTCTTGACAAGTCGATTTATTTAGCTACATATATTAATTATCTATCTACTTACTTAAAGGGCGATCTCCCTTTCTTTGTCTTATTTGTGC----------->>>>>>>>>>>>>>>>>>
native_YOR252W	Context	native_YOR252W	<<<<<<<<<<<<<<<<<<<AAGAAGTGTCGCAGAGGAATCTTTATGGTTTATATGCTCTTTATATAATTTTATGTATATTATAGTAGAAAAAGCAAAGAAAAAAAAGAAAATTGATATTAT----------->>>>>>>>>>>>>>>>>>
native_YOR254C	Context	native_YOR254C	<<<<<<<<<<<<<<<<<<<ATAAGTGATTAGTATAGTTTTTCATTTTAGCTCTTAGACGTATATATTTCATCTTTATAAAAATAGATACATGTGTATACAAAGCAAAACCAAAAAAAAAAA----------->>>>>>>>>>>>>>>>>>
native_YOR256C	Context	native_YOR256C	<<<<<<<<<<<<<<<<<<<TGAACTGAAAGAATACATATTGTAAGTATAAGGAAGTATGTTAATAAAATTTTTCTTTAATTATGTAATACATGGCATGCAAGCATTTCTTCTTTTTGGGAT----------->>>>>>>>>>>>>>>>>>
native_YOR257W	Context	native_YOR257W	<<<<<<<<<<<<<<<<<<<AATTATGACTATATATTTAATCTATAAAAATGATTTGTAACTATATTAGTATACTCCCGTGGGTCTCTCGTTTTCTGTTTTAACTTACATCTTGCCCAAGGA----------->>>>>>>>>>>>>>>>>>
native_YOR266W	Context	native_YOR266W	<<<<<<<<<<<<<<<<<<<AGATGTAAATATTCATGACATTATCTATGCTGTACATATTGTTTAAAACAAAAACTCTTTTAAACTTTTCTAATTGCAAATTCAAACAATAATTCAGTGATG----------->>>>>>>>>>>>>>>>>>
native_YOR272W	Context	native_YOR272W	<<<<<<<<<<<<<<<<<<<GAGAAAAAACTGTTGTTGTTTTTATGTAGAATAATGTACTGATATACTTGAAATAAATTTGGTTTTGCCAACAGCTTTCGCAAATTTCTGTCACCTTCTTCT----------->>>>>>>>>>>>>>>>>>
native_YOR281C	Context	native_YOR281C	<<<<<<<<<<<<<<<<<<<AGTGCGAATATTCCTTATTTACAGGCTAAGTGGTGTCACTATCCCCATTATTTAATATATACAGATATAAAGAACAGCAAACTTTGTCATGTACTTCTCTGA----------->>>>>>>>>>>>>>>>>>
native_YOR285W	Context	native_YOR285W	<<<<<<<<<<<<<<<<<<<AGCCTTGTATACTCTAGGTATGTACCCTGTGTATTTTCGTAAGCTAGTAACGTATTATGCCATTTATGTCACACCGTTCATAATATTTGCCTATTGCATTGG----------->>>>>>>>>>>>>>>>>>
native_YOR287C	Context	native_YOR287C	<<<<<<<<<<<<<<<<<<<TATTTAAGCAAAAGAATGCACATTAAAGTAATATATAGAGAAAGATAAAAAAATAAACGCACACATAAACTAATGGAAGTAAGAGGTTATCCGCGAACCACA----------->>>>>>>>>>>>>>>>>>
native_YOR288C	Context	native_YOR288C	<<<<<<<<<<<<<<<<<<<GTACGTTTCCTCATTCAATGATTATCTAATTAAACACAACATATGTATCTATATAGTCCACTAACTGATGGCATGGACGTTTACTTTTATTTGCAATAATAA----------->>>>>>>>>>>>>>>>>>
native_YOR291W	Context	native_YOR291W	<<<<<<<<<<<<<<<<<<<AAAGCAAAGATTTTTATCTATGTATGTGTACAAGTACCATGTTCTATAATTAAAATTATTACTATTTAGACGCATTTCTCATCGAAAGGAAGCAATTCCATA----------->>>>>>>>>>>>>>>>>>
native_YOR292C	Context	native_YOR292C	<<<<<<<<<<<<<<<<<<<ATAATTTTAATTATAGAACATGGTACTTGTACACATACATAGATAAAAATCTTTGCTTTAAACTTCTTTTAATTTCATTTCTTCTTGTATCAGTAGTTTATA----------->>>>>>>>>>>>>>>>>>
native_YOR298W	Context	native_YOR298W	<<<<<<<<<<<<<<<<<<<AAAGATCCTGAATCATAATATATACGTGTGTACTTCACTTTCTATAGAGGAAAAAAAGCTAAAAAAAAAAAAAAATGATAAAATAAACGAAAAAAACCATAA----------->>>>>>>>>>>>>>>>>>
native_YOR302W	Context	native_YOR302W	<<<<<<<<<<<<<<<<<<<AATTTCATTGCTTAATAATCAGAAATTCTATCACAAACCACTCCTAAAAATATTTCAAATGTCCTCCGCTGCAACAAAAGCTACTTTCTGTATCCAAAATGG----------->>>>>>>>>>>>>>>>>>
native_YOR305W	Context	native_YOR305W	<<<<<<<<<<<<<<<<<<<AAAAAAAAAAAAAAAAACATAAGGAAATTTTAATTAAATAGTCTATCTACACATTTCCTAAAAGAAAATATTATTGCATTACTTTTTTGAAGATCTATAAAG----------->>>>>>>>>>>>>>>>>>
native_YOR312C	Context	native_YOR312C	<<<<<<<<<<<<<<<<<<<CAACAAGATATTTCTACGTTTTTTAGTATAATAAAATTTTGTATAATTCATTTTGTAGATTCAAGGAAATTTTAAAATATATCCTGTTTCTTCTCTTACATT----------->>>>>>>>>>>>>>>>>>
native_YOR321W	Context	native_YOR321W	<<<<<<<<<<<<<<<<<<<AGATATATAGAATGATCAAAAACTTTTCTTCACCACACAAAAAATGTTAATTGATGCGCGAAATATCTTTTTCGACTTATGCCTTCTTCTTTATCATAACAA----------->>>>>>>>>>>>>>>>>>
native_YOR330C	Context	native_YOR330C	<<<<<<<<<<<<<<<<<<<AAAATCTGCATTAGCTTTCGCATTTGTATTTATATATACAGCACATTATAATATTATTTTTTTATTTATTTCTACTTACTTTTTTTCGCCAAATGAGAAAAC----------->>>>>>>>>>>>>>>>>>
native_YOR332W	Context	native_YOR332W	<<<<<<<<<<<<<<<<<<<GATCGACCAGCAGCTTGTATACCTACATACTTACATATACACTCCTAACAGATTTTTTTTTGTATGTTGTTCTTTCCTCTGTGGTGGTCCAGTCTTTTGTCT----------->>>>>>>>>>>>>>>>>>
native_YOR350C	Context	native_YOR350C	<<<<<<<<<<<<<<<<<<<ATTATATGTAAAATTTGCCGTTTACATTCTATAAAGTGATATCAGACTCTAATATATTCGCCAATTCATGTTTCTGGCAGGCCACTTGTAGAGCTTGGAGTT----------->>>>>>>>>>>>>>>>>>
native_YOR367W	Context	native_YOR367W	<<<<<<<<<<<<<<<<<<<AGAGAATTATTATTAACACTTTCTCTGGCAGAAATTGATAAATAAACATTTAAGAACCCTATATACGCAACCAAAGTTCCTTTGATATATTTTAGTTTTCCA----------->>>>>>>>>>>>>>>>>>
native_YOR373W	Context	native_YOR373W	<<<<<<<<<<<<<<<<<<<AACCCCATAACTATACCCGTACGCAGTACTAAAAATGTATGTAATTAGTAAATGTATGTAACAATTTCACCGTTTTGTGTAACAATTCATTCATTCATTCTT----------->>>>>>>>>>>>>>>>>>
native_YOR393W	Context	native_YOR393W	<<<<<<<<<<<<<<<<<<<AAAGGATTGTCTTGTTTCCTTTTTTTTTTTTTTTTTTTTGTTTTTTTATGACTAAATAAAGTAAATCATATGAGGTTTTATTTTTTATTTCGTTGATTTGGG----------->>>>>>>>>>>>>>>>>>
native_YPL001W	Context	native_YPL001W	<<<<<<<<<<<<<<<<<<<CTGTTTATTAAATATATAATAACATATTTATTTGTTTAACAAGCCTGAAATAAGAAATTCTTTTATAAATACATCATCGAGATGATCATCAAAGTGTCTCTA----------->>>>>>>>>>>>>>>>>>
native_YPL019C	Context	native_YPL019C	<<<<<<<<<<<<<<<<<<<GAACATGTATATTTTTTATATACACATATATTACACAAGTACCAGTTACTATCATAATTAATTAATTGTTCTCTATTTATACATATTTGCTCTTCCGTATTA----------->>>>>>>>>>>>>>>>>>
native_YPL020C	Context	native_YPL020C	<<<<<<<<<<<<<<<<<<<TTATTCTTTTATAATATACAATTATTATACATAAGTAGAAATATTCAGATCATTGGATATGGAATAAAGTTCAATAAACCACTTGAAAATAAATCATAAGAA----------->>>>>>>>>>>>>>>>>>
native_YPL024W	Context	native_YPL024W	<<<<<<<<<<<<<<<<<<<CATATGCCTCTTCTTCTTAGAAGGGCGTTCTGCCCGTTATGTATACGTTAAATATTACATTATTTTCGCATTTTTGTATTTATATTCAGTGAAATATTAGGC----------->>>>>>>>>>>>>>>>>>
native_YPL028W	Context	native_YPL028W	<<<<<<<<<<<<<<<<<<<TTACGTTCTGCGATTTTCTCATGATCTTTTTCATAAAATACATAAATATATAAATGGCTTTATGTATAACAGGCATAATTTAAAGTTTTATTTGCGATTCAT----------->>>>>>>>>>>>>>>>>>
native_YPL029W	Context	native_YPL029W	<<<<<<<<<<<<<<<<<<<TCTACGATATATCCTGTAAATAGAAACAGCTACACTGCTTGAAAGCCTTAACATGATACATTTCTGGTATGATGCCATTGTTGTGCCCTGCCGGGTTTATCG----------->>>>>>>>>>>>>>>>>>
native_YPL031C	Context	native_YPL031C	<<<<<<<<<<<<<<<<<<<CGCAGCCCGTCAGCGAAAAACCGTAGCCATGTATATATAATGATAATAATCATCTATAATACACTACTATTACTTTAGTCTCATCTTACGACAGCCTTTACG----------->>>>>>>>>>>>>>>>>>
native_YPL040C	Context	native_YPL040C	<<<<<<<<<<<<<<<<<<<ATGACATGTACCTTTCCTGTATATAAAGAATGCCAATTATTGGCTCTTAGAAAATAAAAACCCTCTTGTACTTATTAGTGGGTACCTAACAGGTCCCCTACT----------->>>>>>>>>>>>>>>>>>
native_YPL065W	Context	native_YPL065W	<<<<<<<<<<<<<<<<<<<GAAATAAACAAATAGAAATTATGATAACATATATAAGTACACAAGCGTTTCTATTTCACTTTAGAATATTCTTGTTTTTTATTCGTTCTTGAAATTTTGACA----------->>>>>>>>>>>>>>>>>>
native_YPL067C	Context	native_YPL067C	<<<<<<<<<<<<<<<<<<<TAAAGTTTTTTTTTTTTTTTTCAGCATGCCAAAATGCTACATACATTTGTTAATTATGTACTATAACCGATACTGGTATTAATGATGCGATGAGCTGATGAG----------->>>>>>>>>>>>>>>>>>
native_YPL068C	Context	native_YPL068C	<<<<<<<<<<<<<<<<<<<CCGCCATCTCTACTCACTCCATAATATTACATATAGATATAGGACAAGCCCGCATTTTCATACTGAAAGGTAAACTTCTATTATTATAGTGGTATCCAACGT----------->>>>>>>>>>>>>>>>>>
native_YPL071C	Context	native_YPL071C	<<<<<<<<<<<<<<<<<<<CTTACTATTATTATAATATACCTATGTACAGGGCGGTTATTTATTTACACGTTCGTAGTATAGCATATAAGCATATTTCTGTTCATTCAAGACAGTTGAAGC----------->>>>>>>>>>>>>>>>>>
native_YPL088W	Context	native_YPL088W	<<<<<<<<<<<<<<<<<<<GTTAGATTTTCATGGGCCCACTGATATATAGAAGGCTAAATAACGAGAATCATATATACTGTAACATGACACCTGCTGATTTTTACTGATCGTAGCCATTCG----------->>>>>>>>>>>>>>>>>>
native_YPL092W	Context	native_YPL092W	<<<<<<<<<<<<<<<<<<<AATTGTTGGTTTTATACGTACATAATTGGCAAGCATTTCATGTAGGAGTCTCAATAGATAGTTTAATTCATTTGCACGGCGCTTTGCTGCTTTTGCTTCTTC----------->>>>>>>>>>>>>>>>>>
native_YPL094C	Context	native_YPL094C	<<<<<<<<<<<<<<<<<<<ACTTCCATTATCCTGTATAGCTCTACTGTATAAACCTTCTATATTGTAACCTCATGAACTCGCACATGTACAAACCTTCAAGAGAACCGGCACCAAAGCGCT----------->>>>>>>>>>>>>>>>>>
native_YPL095C	Context	native_YPL095C	<<<<<<<<<<<<<<<<<<<ATATGTTCTTAGATAAAATTCCTTACACATAATAATCTGTTCTTTTATTTCTCTATTTACCATCCTCCCCACGCTGTGCTTTCCAATCCGCCGATCCACTTT----------->>>>>>>>>>>>>>>>>>
native_YPL111W	Context	native_YPL111W	<<<<<<<<<<<<<<<<<<<TTTATATCATCATCCCTTTTATCAAAATAAGCATTCTCTTTTTATTTTAGTTAAGCACATGCATACATAAATTTACGAACAAAAAAAGAAAATAAATTAAAA----------->>>>>>>>>>>>>>>>>>
native_YPL112C	Context	native_YPL112C	<<<<<<<<<<<<<<<<<<<TATATAAAAATATGTATACATATAGATATGTACATATATATGTGGCGAATAATGTTTTACCTCTGCATTTGTATTGTTATTTGATTCGTTGAATAAGATAGT----------->>>>>>>>>>>>>>>>>>
native_YPL122C	Context	native_YPL122C	<<<<<<<<<<<<<<<<<<<GTATATATACATATATATGCCCCTACATATCAATGCATTCAACGTAACAATTGCGCTAACACACGCGTCTTTCTTGCGCAGTAATTGTTTTCCTTTTTCATT----------->>>>>>>>>>>>>>>>>>
native_YPL131W	Context	native_YPL131W	<<<<<<<<<<<<<<<<<<<ATTATGGATATATAACGTCATTTTGAGATATTTTAAATAAAGCTATCTTCACATAACCTTTGTATTCATTTTTAGTTAACTCATTTACATCATCCACTTACT----------->>>>>>>>>>>>>>>>>>
native_YPL147W	Context	native_YPL147W	<<<<<<<<<<<<<<<<<<<AAACACCCTAGAAAGGGAGAGATTTTATTTAGCGAATATAATTTATATATTATTTCCGTAACTGAATTTGTACTTTTGAATGTTTAACTGATATCTAGAGAT----------->>>>>>>>>>>>>>>>>>
native_YPL149W	Context	native_YPL149W	<<<<<<<<<<<<<<<<<<<GAGCTGTTATATACGCATTTAAAAGTGTCATTCAAATATCGCAGAAAATAACTTGGACGTTGAAAATAGGGCCACATTTATACGGCTGCAAGAAAACTTTTA----------->>>>>>>>>>>>>>>>>>
native_YPL158C	Context	native_YPL158C	<<<<<<<<<<<<<<<<<<<AAATATATAATAACATAAGTTTGCATTCATTAATATTAATATAAATCAACGTATCAACCATAAGAACCATAATCATAATAATTGTTTACCTTAATGGCGATA----------->>>>>>>>>>>>>>>>>>
native_YPL168W	Context	native_YPL168W	<<<<<<<<<<<<<<<<<<<TTTTTTTCTTTCTTGTATATAACAACGTTATACATAGAAACAAATAACTACTCATCATTTTGCGAGACATATCTGTGTCTAGATTACCAATCATTTAGAGAT----------->>>>>>>>>>>>>>>>>>
native_YPL174C	Context	native_YPL174C	<<<<<<<<<<<<<<<<<<<CTGAGTGATTCTAGCAGGTCTATAACATTCAAATACAGTAAATAAATGGATACAACATTCCTTTGTTTTGTGTAAAGTTTAAGTTTCTCTTGCTTCCTTCGT----------->>>>>>>>>>>>>>>>>>
native_YPL183C	Context	native_YPL183C	<<<<<<<<<<<<<<<<<<<TACAAAAAATTAACATATACATAAAAGAATATTATAGATATGTATTATTTACAGATTTTAGAAAATGAGAATATTTTGTAAACACCCGAACGGAGAACAGCG----------->>>>>>>>>>>>>>>>>>
native_YPL193W	Context	native_YPL193W	<<<<<<<<<<<<<<<<<<<TAGAATAGCAAATATTGATATACATGGAAGAGTACATGCAAAGGTGCGTAAAAAAAAATAAGTCAGATAAAACTAATTACTGTTTAGAAATCATGAGTATAT----------->>>>>>>>>>>>>>>>>>
native_YPL196W	Context	native_YPL196W	<<<<<<<<<<<<<<<<<<<TGTCATCTATTTAAATATCATACTATGTATTTATGAATGAGAACCTCATGATTGTAAACGAGAAACACTCCTTTAAATAGCCTAAACCGTATCCTCAGTAAG----------->>>>>>>>>>>>>>>>>>
native_YPL199C	Context	native_YPL199C	<<<<<<<<<<<<<<<<<<<GGATAAATAGAGAATAATCCTAAGACTGTATTTTTTTTATAGTAATAAATGCGAAATCATTAGCCACTTATTGAAAGTTTAAACTTCTATCGATACCCACAA----------->>>>>>>>>>>>>>>>>>
native_YPL208W	Context	native_YPL208W	<<<<<<<<<<<<<<<<<<<CTTTTCCTTATAGAATGTTAGAGTAGAGTACGTAATTACATCTGCACTTATTTAATAAATGCACTTACTAACAAACTGGGTTCTCATTGGTCAGAAGTGTCC----------->>>>>>>>>>>>>>>>>>
native_YPL218W	Context	native_YPL218W	<<<<<<<<<<<<<<<<<<<TTGACGTATACATCTATACCCTTTATATGACATTCACATGAATTCAACAGCTTTGTAATAATCAACAAAATTGCATAGGATGCCACCTCATAACTTTTGAGC----------->>>>>>>>>>>>>>>>>>
native_YPL231W	Context	native_YPL231W	<<<<<<<<<<<<<<<<<<<AGAGAGCACTACGTAGTCCCTCTTTTAATATGTAACGTGTCGCTTCTATTTATCAGACATAATAGTAATTACTTTGTTATTTTTCTATCGTTTCCTTACTTT----------->>>>>>>>>>>>>>>>>>
native_YPL232W	Context	native_YPL232W	<<<<<<<<<<<<<<<<<<<TTCCAACTATTTTCTATATTTCTATTCTATCCGAACTCCCCTTTTGTATATCAATATATCTTAATACTTTCGCCTATTCTTTACTATATTTCCTAAATTTTC----------->>>>>>>>>>>>>>>>>>
native_YPL241C	Context	native_YPL241C	<<<<<<<<<<<<<<<<<<<CGCTTTATATTGAGCTACGCATCGCTAAAATTGTTTATTTCGTATATAGTGATTTAAGCATGCCATTAATAGCATATCCTAAAAGAGGAAAGTGTAAACATT----------->>>>>>>>>>>>>>>>>>
native_YPL245W	Context	native_YPL245W	<<<<<<<<<<<<<<<<<<<GAAGTACATAGTATAGACAAATTTTATAAATATTAACTTTTATTTGTTGCGATCTTCACTAATCTACGCAGATTTTGCCTTCGGTATATTAGCCTTCTTCTT----------->>>>>>>>>>>>>>>>>>
native_YPL246C	Context	native_YPL246C	<<<<<<<<<<<<<<<<<<<ACATTTGTATCGCTATTCTTTCTTTCACAGTTTAAGGATGTATATAAATGTAGTATATATCATTTTATATTCTAATATGCAAGAATTTTCAGTCTCTTCTTT----------->>>>>>>>>>>>>>>>>>
native_YPL254W	Context	native_YPL254W	<<<<<<<<<<<<<<<<<<<TGTATAAAAAGTGTGTGTATGCGGTATGTTGTAATTATATTGAAAGATTATAAACCTTATTTGTTTCATATCTAAATGGCTGTGTTAAGAAAGACGATAATG----------->>>>>>>>>>>>>>>>>>
native_YPL262W	Context	native_YPL262W	<<<<<<<<<<<<<<<<<<<ACGAGCTAAATACCTAATAATATACAAGTTTTTTATGTCTTATTATATGAAGGAAAATAAGGAAGTGGAGAGAATTTGTGATTCAGCAATGGTCCCTCCGCT----------->>>>>>>>>>>>>>>>>>
native_YPL266W	Context	native_YPL266W	<<<<<<<<<<<<<<<<<<<GCTCTCTTATCAATTATGTAAGTGCTTGTATACTATTTACCTAAGATAAGAAAAAAAAAAGCAATTCAAAATTAAGCTTATCTTGACAGCGGGGCTGGTTTG----------->>>>>>>>>>>>>>>>>>
native_YPL267W	Context	native_YPL267W	<<<<<<<<<<<<<<<<<<<ATAATGTACACAGTTAGCGTCTAATAATTAATTAACGATACCAATTTAATTCATTCACGTATTCCTCACCTCGTGTGTAAATTACTAACAGAGTAGTAATAA----------->>>>>>>>>>>>>>>>>>
native_YPL270W	Context	native_YPL270W	<<<<<<<<<<<<<<<<<<<GTCATCCGCATCGCATATACCCATTCTTATCTCGCACATTTAAATATATACTATATATAATACTGTTAAATGCCAAATAAAAAGGATTTTCATTACCCGAAT----------->>>>>>>>>>>>>>>>>>
native_YPL272C	Context	native_YPL272C	<<<<<<<<<<<<<<<<<<<GCAGGTGACGCATTAAATATATGTCTGTATAGTACGTATTTTTTCCATTTTATTTATTCTTATCAAAATTTAATCAACATATATGCTAAAGAAACTATTGAT----------->>>>>>>>>>>>>>>>>>
native_YPR021C	Context	native_YPR021C	<<<<<<<<<<<<<<<<<<<TTTATTTTCTTCGTCAGTTTCTCTGTACATATATATGTATATATTTACTTATTATAATTCATAGCAAAATATATGTTTTTTTTTTTTTCTTATAGTGAGAAA----------->>>>>>>>>>>>>>>>>>
native_YPR030W	Context	native_YPR030W	<<<<<<<<<<<<<<<<<<<ATATTAATATCTTCACTTTTTTTATAAACCTCACACACACATATATATATACATTTGTACAAATATGTACCTGTCCGAACTAACTTTTTTTTTCGTGTAATA----------->>>>>>>>>>>>>>>>>>
native_YPR036W	Context	native_YPR036W	<<<<<<<<<<<<<<<<<<<AGATATAGAAGACCGTAAAGTAGTAGTGGGTTTGAAGCCTAAATAAGTAGTTTTGTACGTACTATTATTTTAAGAGAAGAACATCCATAGAAAAGAAAAGAA----------->>>>>>>>>>>>>>>>>>
native_YPR040W	Context	native_YPR040W	<<<<<<<<<<<<<<<<<<<CAATCAAATATACAAAACAATACGTACAAATACATACACGTCACATATACATAAGCTCCGGATACATCATACAAGAAATGATCTTAAAATCATGCTCTTACC----------->>>>>>>>>>>>>>>>>>
native_YPR046W	Context	native_YPR046W	<<<<<<<<<<<<<<<<<<<TTTTTATCTTCTAATGCTATTTATATATTCAAATAATTTTAATACTGACAACGCTAATAATAATAGTTACTTAATTAAGGTTTGAATCTTCGAGAAAAAAAA----------->>>>>>>>>>>>>>>>>>
native_YPR047W	Context	native_YPR047W	<<<<<<<<<<<<<<<<<<<GGATACGGACTCAAACTAGTTGCAGGTGTTTTACCGCAGCTGTATATATCTTGTAAATACTTTGTCAGGTTCTTTGTATCACTTCAATCTATGTTCATCTAT----------->>>>>>>>>>>>>>>>>>
native_YPR048W	Context	native_YPR048W	<<<<<<<<<<<<<<<<<<<TCGATAACAAGACTTATCGCATTATAATGTTAAATAGATACATAATTAAAATCTTGTCATTTGTGACAAACGTTTAGCACTGTTCAAACTCCCTGGTATGAA----------->>>>>>>>>>>>>>>>>>
native_YPR049C	Context	native_YPR049C	<<<<<<<<<<<<<<<<<<<ACAGTGCTAAACGTTTGTCACAAATGACAAGATTTTAATTATGTATCTATTTAACATTATAATGCGATAAGTCTTGTTATCGACTACCAAGTTTCCTGGATA----------->>>>>>>>>>>>>>>>>>
native_YPR057W	Context	native_YPR057W	<<<<<<<<<<<<<<<<<<<TGTAAATAAATTTCTTATGTAGTTTTTTACAGGAAGTAAAAAGTGTTATTACTTTGATTGACTCATTCTTACATTTACTGATAGGCCGAAGATAAGCGGCGC----------->>>>>>>>>>>>>>>>>>
native_YPR069C	Context	native_YPR069C	<<<<<<<<<<<<<<<<<<<GGAGAATATACATATATATGCATATGTTTGTTTAGCTAAATAATTTTATTGAGCTTTGCTTGGGAAATTTCTTCATATTACTACTTATAATAAAATAGAATA----------->>>>>>>>>>>>>>>>>>
native_YPR094W	Context	native_YPR094W	<<<<<<<<<<<<<<<<<<<CACATACATATAGAATATGTAAAAATATATAAATAAATAACATGCATTTATAACCCATGGTACTATTTTCTTCCCCTTATTCGTTACTATATTCGTCGTAAC----------->>>>>>>>>>>>>>>>>>
native_YPR100W	Context	native_YPR100W	<<<<<<<<<<<<<<<<<<<CTTTAGTATATAAGAAAATTCTAGAAATAGAGAGAGATAATTATACTTGTATATATAATTTGGGGCAGATAAGACTCCTGATATTTAAGATTTAAAGTCAAT----------->>>>>>>>>>>>>>>>>>
native_YPR102C	Context	native_YPR102C	<<<<<<<<<<<<<<<<<<<TTTAATTAGTTTGTGAAGAAATATAATACATTTATATACTCATATCTATGTTTTTTTTGTAACCAATTAATAAAATTATGAATTTTAAACCAAGATGAAACT----------->>>>>>>>>>>>>>>>>>
native_YPR105C	Context	native_YPR105C	<<<<<<<<<<<<<<<<<<<ATATAACATAAGCTTTACGAGCTGAATACTAAGTAGTTTCATATAAACGCAAACATAATCTTGGCTGTTGTACCTTTTCTGCATACTCTTGACTGTTAATAC----------->>>>>>>>>>>>>>>>>>
native_YPR106W	Context	native_YPR106W	<<<<<<<<<<<<<<<<<<<TAATATACATGTCTATGAAATCGAAAACCCCCAGCCATGCATAGATCAAACTTCACCGTTTATAATTGCGTTTAAACGCCTTTCCTTTTCTTCATCCATTTT----------->>>>>>>>>>>>>>>>>>
native_YPR117W	Context	native_YPR117W	<<<<<<<<<<<<<<<<<<<GGAAACACACACATGTGTCTAGCGTAAATATTCTTCAGTTATATAGTAATTGTATTATATACTAAAATGAAAATCAGTAAGATTTTTTTTTTACAGGCCTTC----------->>>>>>>>>>>>>>>>>>
native_YPR118W	Context	native_YPR118W	<<<<<<<<<<<<<<<<<<<ATATCATTCTAATTAGACTCTCGAAATAATTACTTTTGTACTGTAAAGGATAAAATTTCATATTGAGATGTAAGAATTATTTTTTTTTTTCATTCAATAAAA----------->>>>>>>>>>>>>>>>>>
native_YPR127W	Context	native_YPR127W	<<<<<<<<<<<<<<<<<<<GGTTAAAAAAGTGAATCTCCATTGTTTATATAAATTTTAAATTTGATATGTAAAGATTCTAAACGCAATGTGCTTATTTCAGTAATAGTAAGGATTCTCAAG----------->>>>>>>>>>>>>>>>>>
native_YPR144C	Context	native_YPR144C	<<<<<<<<<<<<<<<<<<<AAGCGAAGATGAACAACGAAGTTTTAAAAGTGTGTATATATACATTTATATCAACAGAGTCATCGATTTCCCTTGTTTGAGATGTAAAAAAAAAAAAAAATA----------->>>>>>>>>>>>>>>>>>
native_YPR162C	Context	native_YPR162C	<<<<<<<<<<<<<<<<<<<ATCTTGGGAACAATATACAGACATTTTATTGGCGGTAGCAACTCTGATATTCCACTGTTCAGCTTTCCTAATAAGTAAGTTCAAGATTATGTGGTCATCGCG----------->>>>>>>>>>>>>>>>>>
native_YPR167C	Context	native_YPR167C	<<<<<<<<<<<<<<<<<<<ATAGATAGAGTACGATATATAACCATATGTATGTGACTAATTATTTATTCCTTAATAACACCAATGATTACAACTTTCTAAAGCTGGCGGAGAATTCGCGCT----------->>>>>>>>>>>>>>>>>>
native_YPR173C	Context	native_YPR173C	<<<<<<<<<<<<<<<<<<<TCAATTGATTAACGTGCTAATGTAGATTTCTTGTGTACATGAAAATAAAAAATAAAAAAAAAAAAAAAACAGAATAATTAAATACAGAATCGTATGCAAAAT----------->>>>>>>>>>>>>>>>>>
native_YPR175W	Context	native_YPR175W	<<<<<<<<<<<<<<<<<<<ATAATGCATCAAAATAAGAACACTTAAACAAGCACGGTAGTGTTGGTACTCTGCCATCTATTTGTATGGATACTTTTTGAATTTTGATGTAACGGATTTCGG----------->>>>>>>>>>>>>>>>>>
native_YPR178W	Context	native_YPR178W	<<<<<<<<<<<<<<<<<<<TTGTGTAAAGAAATGTATTTAGTATTTTTGAAACTAACGTTTTATTAACACTGCATTATTTATTTAATTATACATTTCCTGGTTTTTTTGCCCTGGATTTTT----------->>>>>>>>>>>>>>>>>>
native_YPR179C	Context	native_YPR179C	<<<<<<<<<<<<<<<<<<<TTAAATAAATAATGCAGTGTTAATAAAACGTTAGTTTCAAAAATACTAAATACATTTCTTTACACAATCAATTCCAGAGCTTGATAGACCTATCCCATCCGC----------->>>>>>>>>>>>>>>>>>
native_YPR180W	Context	native_YPR180W	<<<<<<<<<<<<<<<<<<<ATATATACATACCTACTATACTGTAGTTTCAGCCAAAAAAAATAATAAAAAAAGCATAATTGGAGGCAGTAAAGCATTATAGTCATACACAATAATAATAAT----------->>>>>>>>>>>>>>>>>>
native_YPR182W	Context	native_YPR182W	<<<<<<<<<<<<<<<<<<<GACGACTGTGCTCATCTCCCTTACATACCAGTATATTTACATACGCCCTCTACTGTAATACAATATCATTCTATAGCACTCGCATCGCGTATTTTTTTTTTA----------->>>>>>>>>>>>>>>>>>
native_YPR183W	Context	native_YPR183W	<<<<<<<<<<<<<<<<<<<AGGAAGTGAATGGTAACGAAAAAAAAAAATCTTTCTTTATATGTCTCTTTAAGTACTCCCTTTCAGTTATATGCCTTTTATTGTCTGTCCCTATTCTAATCC----------->>>>>>>>>>>>>>>>>>
native_YPR190C	Context	native_YPR190C	<<<<<<<<<<<<<<<<<<<TTACTCTATACAGCTGATAAACTCTGTCTAATAACCTTTTATACTCTATAGAAAAGATAAAATTTATTACTAATGTTACATTAAGGTTTGATTGACTATCTC----------->>>>>>>>>>>>>>>>>>
native_Lib_pre_YBR019C	Context	native_Lib_pre_YBR019C	<<<<<<<<<<<<<<<<<<<TTTGCCAGCTTACTATCCTTCTTGAAAATATGCACTCTATATCTTTTAGTTCTTAATTGCAACACATAGATTTGCTGTATAACGAATTTTATGCTATTTTTT----------->>>>>>>>>>>>>>>>>>
native_lib_suff_osz_YBR019C	Context	native_lib_suff_osz_YBR019C	<<<<<<<<<<<<<<<<<<<AATATGCACTCTATATCTTTTAGTTCTTAATTGCAACACATAGATTTGCTGTATAACGAATTTTATGCTATTTTTTAAATTTGGAGTTCAGTGATAAAAGTG----------->>>>>>>>>>>>>>>>>>
native_Lib_pre_YBR020W	Context	native_Lib_pre_YBR020W	<<<<<<<<<<<<<<<<<<<GTATACTTCTTTTTTTTACTTTGTTCAGAACAACTTCTCATTTTTTTCTACTCATAACTTTAGCATCACAAAATACGCAATAATAACGAGTAGTAACACTTT----------->>>>>>>>>>>>>>>>>>
native_lib_suff_osz_YBR020W	Context	native_lib_suff_osz_YBR020W	<<<<<<<<<<<<<<<<<<<AATACGCAATAATAACGAGTAGTAACACTTTTATAGTTCATACATGCTTCAACTACTTAATAAATGATTGTATGATAATGTTTTCAATGTAAGAGATTTCGA----------->>>>>>>>>>>>>>>>>>
native_Lib_pre_YBR221C	Context	native_Lib_pre_YBR221C	<<<<<<<<<<<<<<<<<<<ATAAACTTCAATCCAATAGGAAGGAGAGAAAGAAGGAGATAGGGAACTTTTTTCCCTGTACCCTACACTTTCTACCCTCTTCGCGGAAATAGTACTAATGAG----------->>>>>>>>>>>>>>>>>>
native_lib_suff_osz_YBR221C	Context	native_lib_suff_osz_YBR221C	<<<<<<<<<<<<<<<<<<<TAGTAGATATATAACTGCAAATACACACATACATACAATGTATATATTTTGTTTTTACAAAATTGAATGAGATAAGTACTGTGCACATTGAATGAGTTCCTG----------->>>>>>>>>>>>>>>>>>
native_lib_suff_nag_YBR221C	Context	native_lib_suff_nag_YBR221C	<<<<<<<<<<<<<<<<<<<AGACATGTATGGCGTACTGGTTATTAGTAGATATATAACTGCAAATACACACATACATACAATGTATATATTTTGTTTTTACAAAATTGAATGAGATAAGTA----------->>>>>>>>>>>>>>>>>>
native_Lib_pre_YBR244W	Context	native_Lib_pre_YBR244W	<<<<<<<<<<<<<<<<<<<TATCTTTGTCTATAATCAAGCAATTATCCGGAACAATAAATAATACATTTATAGATTAGTATGATTATATATTTTTCTTCAGAAGCATGGTGTAGGATATAT----------->>>>>>>>>>>>>>>>>>
native_lib_suff_osz_YBR244W	Context	native_lib_suff_osz_YBR244W	<<<<<<<<<<<<<<<<<<<AATAAATAATACATTTATAGATTAGTATGATTATATATTTTTCTTCAGAAGCATGGTGTAGGATATATTAAAAAAAATCGAAATATAAAAAAAGAAGGTTTA----------->>>>>>>>>>>>>>>>>>
native_lib_suff_nag_YBR244W	Context	native_lib_suff_nag_YBR244W	<<<<<<<<<<<<<<<<<<<AATAATACATTTATAGATTAGTATGATTATATATTTTTCTTCAGAAGCATGGTGTAGGATATATTAAAAAAAATCGAAATATAAAAAAAGAAGGTTTAATGA----------->>>>>>>>>>>>>>>>>>
native_Lib_pre_YCL040W	Context	native_Lib_pre_YCL040W	<<<<<<<<<<<<<<<<<<<TCTTTTTACATTTTTTTGGTTTGTGTACGTATCCCACCGTACTTACCATCTTCTCTCCTTTATATATATATATATATATGTATATTTTCAGTGTATATACAT----------->>>>>>>>>>>>>>>>>>
native_lib_suff_osz_YCL040W	Context	native_lib_suff_osz_YCL040W	<<<<<<<<<<<<<<<<<<<TATATACATACATTCTTATACAATACCGTATAAGAACGTATGTATGTATGTATGATTTTCTCACATTAATGAACAATATCATCGGAAACGGGCCTTTGGTTT----------->>>>>>>>>>>>>>>>>>
native_lib_suff_nag_YCL040W	Context	native_lib_suff_nag_YCL040W	<<<<<<<<<<<<<<<<<<<ATACATACATTCTTATACAATACCGTATAAGAACGTATGTATGTATGTATGATTTTCTCACATTAATGAACAATATCATCGGAAACGGGCCTTTGGTTTTTA----------->>>>>>>>>>>>>>>>>>
native_Lib_pre_YCR031C	Context	native_Lib_pre_YCR031C	<<<<<<<<<<<<<<<<<<<TTATGCATGTATTGTACTTGTATTGCCGTATTATTTTTTACAGTTAAAAAATGTGTACATATAATTATATAGCGCCCATAATCAAATCAGCTCATACGTCAA----------->>>>>>>>>>>>>>>>>>
native_Lib_pre_YDL130W	Context	native_Lib_pre_YDL130W	<<<<<<<<<<<<<<<<<<<ACATACAAGGAAAGTCATTTTTTCTGCAACGTTTTTTTACCCTTTATGTATATATATTTACATATAAAATAAACCTCTAATCAATCAGTATTTAAAAATCGG----------->>>>>>>>>>>>>>>>>>
native_Lib_pre_YDL133C_A	Context	native_Lib_pre_YDL133C_A	<<<<<<<<<<<<<<<<<<<GCGGATTGAGAGCAAATCGTTAAGTTCAGGTCAAGTAAAAATTGATTTCGAAAACTAATTTCTCTTATACAATCCTTTGATTGGACCGTCATCCTTTCGAAT----------->>>>>>>>>>>>>>>>>>
native_lib_suff_osz_YDL133C_A	Context	native_lib_suff_osz_YDL133C_A	<<<<<<<<<<<<<<<<<<<TTAAGAATATTTTAGACAGAGATCTACTTTATATTTAATATCTAGATATTACATAATTTCCTCTCTAATAAAATATCATTAATAAAATAAAAATGAAGCGAT----------->>>>>>>>>>>>>>>>>>
native_lib_suff_nag_YDL133C_A	Context	native_lib_suff_nag_YDL133C_A	<<<<<<<<<<<<<<<<<<<TTCGAATATAAGATTTTGTTAAGAATATTTTAGACAGAGATCTACTTTATATTTAATATCTAGATATTACATAATTTCCTCTCTAATAAAATATCATTAATA----------->>>>>>>>>>>>>>>>>>
native_Lib_pre_YDL136W	Context	native_Lib_pre_YDL136W	<<<<<<<<<<<<<<<<<<<TTTCGTTAGATTATCATTTTAATATTTGATTTTTGGATATAGTTTAATTTGTATTTTTTAAGAACACCAAACGGCAATTTATTTTATTAGTGATCTACTAGC----------->>>>>>>>>>>>>>>>>>
native_lib_suff_osz_YDL136W	Context	native_lib_suff_osz_YDL136W	<<<<<<<<<<<<<<<<<<<TATTTTTTAAGAACACCAAACGGCAATTTATTTTATTAGTGATCTACTAGCTAAATCAATATACTACATTAAATTTTTATTTGCCATCTTTGTCATAGGATC----------->>>>>>>>>>>>>>>>>>
native_lib_suff_nag_YDL136W	Context	native_lib_suff_nag_YDL136W	<<<<<<<<<<<<<<<<<<<TTTTTTAAGAACACCAAACGGCAATTTATTTTATTAGTGATCTACTAGCTAAATCAATATACTACATTAAATTTTTATTTGCCATCTTTGTCATAGGATCCG----------->>>>>>>>>>>>>>>>>>
native_Lib_pre_YDL182W	Context	native_Lib_pre_YDL182W	<<<<<<<<<<<<<<<<<<<CGTTCCCAAACCATTACATTATGTTCTTTCACTTATTACATACGATATATAGCATCTACATCTACATATCTAAATGATGTTTTTTCCCATCTACTTTGTCCG----------->>>>>>>>>>>>>>>>>>
native_Lib_pre_YDR148C	Context	native_Lib_pre_YDR148C	<<<<<<<<<<<<<<<<<<<TGAAATTTGCAGCCCATACCAATCTGATTTCATGATTATTCTTGTCCGCTATTACTGTGTGAATCTCTTCTATTTAAGTATGATATTTAAAGATATGCTATG----------->>>>>>>>>>>>>>>>>>
native_lib_suff_osz_YDR148C	Context	native_lib_suff_osz_YDR148C	<<<<<<<<<<<<<<<<<<<GATACTGAATTTTCATCATCAAAATACAATGATTATAACTATTTATTATATAATAGAATCAACTAATATTCTTTTGATTTCCACATAACTTGCTCTACATTT----------->>>>>>>>>>>>>>>>>>
native_lib_suff_nag_YDR148C	Context	native_lib_suff_nag_YDR148C	<<<<<<<<<<<<<<<<<<<TCCGCTATTACTGTGTGAATCTCTTCTATTTAAGTATGATATTTAAAGATATGCTATGATGATAAATGGAACTATGAATTAATGTTTTCTTTTTATAATGAG----------->>>>>>>>>>>>>>>>>>
native_Lib_pre_YDR342C	Context	native_Lib_pre_YDR342C	<<<<<<<<<<<<<<<<<<<TGCGAACACTTTTATTAATTCATGATCACGCTCTAATTTGTGCATTTGAAATGTACTCTAATTCTAATTTTATATTTTTAATGATATCTTGAAAAGTAAATA----------->>>>>>>>>>>>>>>>>>
native_lib_suff_osz_YDR342C	Context	native_lib_suff_osz_YDR342C	<<<<<<<<<<<<<<<<<<<TTTTATATTTTTAATGATATCTTGAAAAGTAAATACGTTTTTAATATATACAAAATAATACAGTTTAATTTTCAAGTTTTTGATCATTTGTTCTCAGAAAGT----------->>>>>>>>>>>>>>>>>>
native_Lib_pre_YER178W	Context	native_Lib_pre_YER178W	<<<<<<<<<<<<<<<<<<<TTAAATCGTAAGGAAAAATAAAATAATAGTGCTGTGATCGCATGATATTCTTCCCTGGAAGCGCCATTTTATAGCAAGAAATGTAAGTCAAGTATATTTTAA----------->>>>>>>>>>>>>>>>>>
native_lib_suff_osz_YER178W	Context	native_lib_suff_osz_YER178W	<<<<<<<<<<<<<<<<<<<CTTCCCTGGAAGCGCCATTTTATAGCAAGAAATGTAAGTCAAGTATATTTTAACTGTATATCAACAATATAGCTCTTTTTTATGCCTTGTTGTTTTTCTTCG----------->>>>>>>>>>>>>>>>>>
native_lib_suff_nag_YER178W	Context	native_lib_suff_nag_YER178W	<<<<<<<<<<<<<<<<<<<TTCCCTGGAAGCGCCATTTTATAGCAAGAAATGTAAGTCAAGTATATTTTAACTGTATATCAACAATATAGCTCTTTTTTATGCCTTGTTGTTTTTCTTCGG----------->>>>>>>>>>>>>>>>>>
native_Lib_pre_YGL076C	Context	native_Lib_pre_YGL076C	<<<<<<<<<<<<<<<<<<<ACTGGTTGAAGTCACATTACATATAACTACTTATTTTATCTAAGTCCTATATAGTTCTGTTATTCACTAGTTTGTATATTGTACCTCTAATTTATCTTATAA----------->>>>>>>>>>>>>>>>>>
native_lib_suff_osz_YGL076C	Context	native_lib_suff_osz_YGL076C	<<<<<<<<<<<<<<<<<<<ACTACTTATTTTATCTAAGTCCTATATAGTTCTGTTATTCACTAGTTTGTATATTGTACCTCTAATTTATCTTATAATTTCGTCAGTAATGACTTATAATTG----------->>>>>>>>>>>>>>>>>>
native_Lib_pre_YGL103W	Context	native_Lib_pre_YGL103W	<<<<<<<<<<<<<<<<<<<GCGCATCAACAAAAACTCTATGTATTTTCCAATAAATTATATATCTTCAGTTTAATCTAATTCAACATCTACTTCTGTATTATTTCTATCACCCATTTTCAC----------->>>>>>>>>>>>>>>>>>
native_Lib_pre_YGR193C	Context	native_Lib_pre_YGR193C	<<<<<<<<<<<<<<<<<<<ATAAAAAACACGCTTTTTCAGTTCGAGTTTATCATTATCAATACTGCCATTTCAAAGAATACGTAAATAATTAATAGTAGTGATTTTCCTAACTTTATTTAG----------->>>>>>>>>>>>>>>>>>
native_lib_suff_osz_YGR193C	Context	native_lib_suff_osz_YGR193C	<<<<<<<<<<<<<<<<<<<ATCAATACTGCCATTTCAAAGAATACGTAAATAATTAATAGTAGTGATTTTCCTAACTTTATTTAGTCAAAAAATTAGCCTTTTAATTCTGCTGTAACCCGT----------->>>>>>>>>>>>>>>>>>
native_Lib_pre_YGR240C	Context	native_Lib_pre_YGR240C	<<<<<<<<<<<<<<<<<<<ATGATTGCAATGAAAAGTTTAAGTTAAGCAAAAGGAGGTAAAAATGGCATGCACTTTAATTTTTATACAATCGTTTTTTTGTCATAAGACTTATTTATGTAT----------->>>>>>>>>>>>>>>>>>
native_lib_suff_osz_YGR240C	Context	native_lib_suff_osz_YGR240C	<<<<<<<<<<<<<<<<<<<ACTCTTTTTCATTATTATTTCTTTATATAATTTTTGTACGATATGATACACATAACAATGAGCAATGAACATATTTCTAATCCTAACCATTAGATATACTTT----------->>>>>>>>>>>>>>>>>>
native_lib_suff_nag_YGR240C	Context	native_lib_suff_nag_YGR240C	<<<<<<<<<<<<<<<<<<<ATCCTCTATTTTTGTCTATTTGTCTTTGTTTTACTCTTTTTCATTATTATTTCTTTATATAATTTTTGTACGATATGATACACATAACAATGAGCAATGAAC----------->>>>>>>>>>>>>>>>>>
native_Lib_pre_YIL148W	Context	native_Lib_pre_YIL148W	<<<<<<<<<<<<<<<<<<<TCTGTTTCGCCCAATCAATCTATACATTTATTTACTGTATACTTTAATGTACATCTTCTTTTATCATACCTACTGTTAAAATCATAATATTAATTCATACAA----------->>>>>>>>>>>>>>>>>>
native_Lib_pre_YJL190C	Context	native_Lib_pre_YJL190C	<<<<<<<<<<<<<<<<<<<GCTACTTGTTACAACAACCTTTTCGGTAGCTTTATATACTATAATAAACACAAGATAGCCTCATAACTTTACTCATTTCTTATTATACATTTTTTTAGTTTT----------->>>>>>>>>>>>>>>>>>
native_lib_suff_osz_YJL190C	Context	native_lib_suff_osz_YJL190C	<<<<<<<<<<<<<<<<<<<ACTTTACTCATTTCTTATTATACATTTTTTTAGTTTTCCTGTTAAATACTAATATATTTGTACTTTAAAACTGTTCAAAAGATTAGACAGAAATGAATTTAT----------->>>>>>>>>>>>>>>>>>
native_lib_suff_nag_YJL190C	Context	native_lib_suff_nag_YJL190C	<<<<<<<<<<<<<<<<<<<AAACACAAGATAGCCTCATAACTTTACTCATTTCTTATTATACATTTTTTTAGTTTTCCTGTTAAATACTAATATATTTGTACTTTAAAACTGTTCAAAAGA----------->>>>>>>>>>>>>>>>>>
native_Lib_pre_YKL035W	Context	native_Lib_pre_YKL035W	<<<<<<<<<<<<<<<<<<<AGGTGCGGCTTGCAATCCCTTTTTTACTTTCAATTCTCCGTTAGGTTATTTATTCTACTACACGCAGTTTTTTTTTTTCAATGGGTTATATATCTCTAATAT----------->>>>>>>>>>>>>>>>>>
native_lib_suff_osz_YKL035W	Context	native_lib_suff_osz_YKL035W	<<<<<<<<<<<<<<<<<<<GGGTTATATATCTCTAATATATACACATTTATATGTTTAGACTTATACAGAAGCAAAAAAAAATGCAAAAGAAGCTTAGTGTTCATAATTCTTCACTCACGT----------->>>>>>>>>>>>>>>>>>
native_lib_suff_nag_YKL035W	Context	native_lib_suff_nag_YKL035W	<<<<<<<<<<<<<<<<<<<TATATATCTCTAATATATACACATTTATATGTTTAGACTTATACAGAAGCAAAAAAAAATGCAAAAGAAGCTTAGTGTTCATAATTCTTCACTCACGTCATG----------->>>>>>>>>>>>>>>>>>
native_Lib_pre_YKR066C	Context	native_Lib_pre_YKR066C	<<<<<<<<<<<<<<<<<<<GTCACTGAGGAAAGATATTATTTATTGGTTATATTTCGTATTATTTATCTATTTATTATATTTATTATTATTTAGGCTTATGCTTTTTTCTGAATATCATCT----------->>>>>>>>>>>>>>>>>>
native_lib_suff_nag_YKR066C	Context	native_lib_suff_nag_YKR066C	<<<<<<<<<<<<<<<<<<<TTTATTGGTTATATTTCGTATTATTTATCTATTTATTATATTTATTATTATTTAGGCTTATGCTTTTTTCTGAATATCATCTAATACGTTTGTACGGTACGT----------->>>>>>>>>>>>>>>>>>
native_Lib_pre_YLR325C	Context	native_Lib_pre_YLR325C	<<<<<<<<<<<<<<<<<<<GAAAAATAAGGAATGATCGGAGTGTTATCATAACGAGACTGGAACAAAAAAAACTAAGAATACTTTCCCATCCGCATAAAGAATAATATCCATTTGTGTTCG----------->>>>>>>>>>>>>>>>>>
native_lib_suff_osz_YLR325C	Context	native_lib_suff_osz_YLR325C	<<<<<<<<<<<<<<<<<<<TTTTTCTTACTACTCATAAACATATTTTTTAATTTTTAAAGTCATAACGTTGTATAGTTAATAAAAAAAATTGGATTACTATTCATTGAAGAAGAGAGTTCT----------->>>>>>>>>>>>>>>>>>
native_lib_suff_nag_YLR325C	Context	native_lib_suff_nag_YLR325C	<<<<<<<<<<<<<<<<<<<TTTTTTGTTTTTGTTTCCTTTTGTTTTTCTTACTACTCATAAACATATTTTTTAATTTTTAAAGTCATAACGTTGTATAGTTAATAAAAAAAATTGGATTAC----------->>>>>>>>>>>>>>>>>>
native_Lib_pre_YLR344W	Context	native_Lib_pre_YLR344W	<<<<<<<<<<<<<<<<<<<ATTATGTAATTCCCTGAAAACTTCCTCGAAATTTATTGCACTTTTTTTACTCAAACCATTTAATAATCATATGTAAAACGTATAAAATAGTATCCATTCCAC----------->>>>>>>>>>>>>>>>>>
native_lib_suff_osz_YLR344W	Context	native_lib_suff_osz_YLR344W	<<<<<<<<<<<<<<<<<<<CTTCCTCGAAATTTATTGCACTTTTTTTACTCAAACCATTTAATAATCATATGTAAAACGTATAAAATAGTATCCATTCCACTGTACTCAGTGTCTTACGTA----------->>>>>>>>>>>>>>>>>>
native_lib_suff_nag_YLR344W	Context	native_lib_suff_nag_YLR344W	<<<<<<<<<<<<<<<<<<<TCCTCGAAATTTATTGCACTTTTTTTACTCAAACCATTTAATAATCATATGTAAAACGTATAAAATAGTATCCATTCCACTGTACTCAGTGTCTTACGTAAA----------->>>>>>>>>>>>>>>>>>
native_Lib_pre_YMR042W	Context	native_Lib_pre_YMR042W	<<<<<<<<<<<<<<<<<<<ACATGCGAGAGTAAGAGATGCCCCACGAAGGCATAGGCAGATCCATATAGCACAATACGCGCATATAAAGTAGCATTGCTGCCAAAGGGGGTTGCACAAGGA----------->>>>>>>>>>>>>>>>>>
native_lib_suff_osz_YMR042W	Context	native_lib_suff_osz_YMR042W	<<<<<<<<<<<<<<<<<<<TCTTTTTTATTACTCGTTGTTGTAAATCATTTTCTAAGTATTATACATACTATATCATCGCATACCCAATCGGTTTCCTATTCTCACCACTTTTTTCTGGAA----------->>>>>>>>>>>>>>>>>>
native_Lib_pre_YMR307W	Context	native_Lib_pre_YMR307W	<<<<<<<<<<<<<<<<<<<AAAGCTTCGACACATACATAATAACTCGATAAGGTATGGTATCTTATTTCATTGTGGGGTAGTTTTTACGAAAAAAATGAAAAGTTGTAAGTATAGTATATA----------->>>>>>>>>>>>>>>>>>
native_lib_suff_nag_YMR307W	Context	native_lib_suff_nag_YMR307W	<<<<<<<<<<<<<<<<<<<ATATATTTTTTTTCTATGTAAGTTTTATAAGATTCTATTCGCTATTACCACCGGTAAATTAAAAAGAACACTATTGTTACATTATATGTTTTTAAATCATCA----------->>>>>>>>>>>>>>>>>>
native_Lib_pre_YNL117W	Context	native_Lib_pre_YNL117W	<<<<<<<<<<<<<<<<<<<GATCTCCCTTGCCCCAGTGTACACATATATAAAAATATATTCATGCCTATATGATTATGTATCGGAATCCAAAAACTTATCTTTATATTGCTTCGTTTCGTA----------->>>>>>>>>>>>>>>>>>
native_Lib_pre_YOL086C	Context	native_Lib_pre_YOL086C	<<<<<<<<<<<<<<<<<<<CGAATTTCTTATGATTTATGATTTTTATTATTAAATAAGTTATAAAAAAAATAAGTGTATACAAATTTTAAAGTGACTCTTAGGTTTTAAAACGAAAATTCT----------->>>>>>>>>>>>>>>>>>
native_Lib_pre_YOR167C	Context	native_Lib_pre_YOR167C	<<<<<<<<<<<<<<<<<<<AAGCTTATTTGCAGATTGAAGGTTGCAGCTATACAAAATCTATCTTATATATTTGTGCCTTTTGTTTCTTATATATGTCTTCTTTAAATAGTACATCACTAT----------->>>>>>>>>>>>>>>>>>
native_lib_suff_osz_YOR167C	Context	native_lib_suff_osz_YOR167C	<<<<<<<<<<<<<<<<<<<TATATTTGTGCCTTTTGTTTCTTATATATGTCTTCTTTAAATAGTACATCACTATAATACAATAATACTAATAACTCTATTGTAACTCGTGATATATTCACT----------->>>>>>>>>>>>>>>>>>
native_Lib_pre_YPL061W	Context	native_Lib_pre_YPL061W	<<<<<<<<<<<<<<<<<<<TGTACCAACCTGCATTTCTTTCCGTCATATACACAAAATACTTTCATATAAACTTACTTGGTCTTACGTCATAAATAAATATGTATACATATAAATTAAAAA----------->>>>>>>>>>>>>>>>>>
native_lib_suff_osz_YPL061W	Context	native_lib_suff_osz_YPL061W	<<<<<<<<<<<<<<<<<<<AATACTTTCATATAAACTTACTTGGTCTTACGTCATAAATAAATATGTATACATATAAATTAAAAAATTTGGTTTTATATTTTTACAAAAAGAATCGTTTAC----------->>>>>>>>>>>>>>>>>>
native_lib_suff_nag_YPL061W	Context	native_lib_suff_nag_YPL061W	<<<<<<<<<<<<<<<<<<<ATACTTTCATATAAACTTACTTGGTCTTACGTCATAAATAAATATGTATACATATAAATTAAAAAATTTGGTTTTATATTTTTACAAAAAGAATCGTTTACT----------->>>>>>>>>>>>>>>>>>
native_Lib_pre_YPL081W	Context	native_Lib_pre_YPL081W	<<<<<<<<<<<<<<<<<<<TTGTGCTGATTTTTATTTCTTAATTACGTGTTGAAATCACGATACTGGCATCCGATAGGGGAGTTGTATTCACAATACTATCGATTTTGTAAAATAGGACGA----------->>>>>>>>>>>>>>>>>>
native_lib_suff_nag_YPL081W	Context	native_lib_suff_nag_YPL081W	<<<<<<<<<<<<<<<<<<<AAAATAGGACGAAGAACTTTTTATATACGAGCATTTCCTAATTAGTAGGAAGCGGAAAATAATAATATAAGAAAGTAAACGCAAAAGATAGGCTGACTGCCT----------->>>>>>>>>>>>>>>>>>
native_Lib_pre_YPL131W	Context	native_Lib_pre_YPL131W	<<<<<<<<<<<<<<<<<<<ATTATGGATATATAACGTCATTTTGAGATATTTTAAATAAAGCTATCTTCACATAACCTTTGTATTCATTTTTAGTTAACTCATTTACATCATCCACTTACT----------->>>>>>>>>>>>>>>>>>
native_Lib_pre_YOL040C	Context	native_Lib_pre_YOL040C	<<<<<<<<<<<<<<<<<<<CTCCCTAATAACAGAATCGCAGTCATCCTTGTATCTTTTTTATATATAATGTCTAGGTATTAGGAAAATAAAATTTTTGTTTATTGGTATTATTATTATAAT----------->>>>>>>>>>>>>>>>>>
native_lib_suff_osz_YOL040C	Context	native_lib_suff_osz_YOL040C	<<<<<<<<<<<<<<<<<<<TTATATATAATGTCTAGGTATTAGGAAAATAAAATTTTTGTTTATTGGTATTATTATTATAATCTATTATATTATATTTGTTTAATTTCTTTTATGAAGTGA----------->>>>>>>>>>>>>>>>>>
native_Lib_pre_YLR264W	Context	native_Lib_pre_YLR264W	<<<<<<<<<<<<<<<<<<<AGGTATATTAAAAAATTTACTATTGGTGCTCTTCGAGCATTGTTTTTTTTCTATATTTACAAACAACAGCTTATTTTTTAATATTTCTCAAAAAATGAAGTT----------->>>>>>>>>>>>>>>>>>
native_lib_suff_nag_YLR264W	Context	native_lib_suff_nag_YLR264W	<<<<<<<<<<<<<<<<<<<CTTTTTTTTTGGTGCATCTATCGTTAAATACAATTTAAATATTACATTCATGTACTTACTCAATATAATAATCTGATTACTTCATACAATAGAAGAGAAAGA----------->>>>>>>>>>>>>>>>>>
native_Lib_pre_YLR061W	Context	native_Lib_pre_YLR061W	<<<<<<<<<<<<<<<<<<<ATTCATTAATATTATTTTAAATAGAGCATAAGTTTTGTATAATTAAAATCTTCTAAACCTAATAAATATGTTTAATGAATGATTCAATATCAAAAAAAGAAA----------->>>>>>>>>>>>>>>>>>
native_Lib_pre_YHL001W	Context	native_Lib_pre_YHL001W	<<<<<<<<<<<<<<<<<<<AAAAAAGAAGAATAATTCTAAAATCCATAGGTAAGTACTGAAAGCAATTTTGCGTTCCGTCAATGCATATTATATATATTAATCTTAACCATTTATGTAAAC----------->>>>>>>>>>>>>>>>>>
native_lib_suff_osz_YHL001W	Context	native_lib_suff_osz_YHL001W	<<<<<<<<<<<<<<<<<<<TGAAAGCAATTTTGCGTTCCGTCAATGCATATTATATATATTAATCTTAACCATTTATGTAAACAACATATCATTTCATTTTGTTCTGGCCACATTCCCTGT----------->>>>>>>>>>>>>>>>>>
native_lib_suff_nag_YHL001W	Context	native_lib_suff_nag_YHL001W	<<<<<<<<<<<<<<<<<<<AATTTTGCGTTCCGTCAATGCATATTATATATATTAATCTTAACCATTTATGTAAACAACATATCATTTCATTTTGTTCTGGCCACATTCCCTGTTCCTCTC----------->>>>>>>>>>>>>>>>>>
native_Lib_pre_YHL015W	Context	native_Lib_pre_YHL015W	<<<<<<<<<<<<<<<<<<<AGCTGGTTCTAACTGGAAATAATTTCCATTAGATTCCTCTTTTTCTCGTCCATTAACCAAAATATATTATTGAATTCAGCGGTTCCTTTTTTCTCATTTTCG----------->>>>>>>>>>>>>>>>>>
native_lib_suff_osz_YHL015W	Context	native_lib_suff_osz_YHL015W	<<<<<<<<<<<<<<<<<<<ATATATATATATATATATATCTCATACTTTTGTTGATTCTTGTGTAATTATTGGAAAAGACAAAACAAAGCAAGCGTTTCTATTCATATTTACAAGTATTTT----------->>>>>>>>>>>>>>>>>>
native_lib_suff_nag_YHL015W	Context	native_lib_suff_nag_YHL015W	<<<<<<<<<<<<<<<<<<<TATATATATATATATATCTCATACTTTTGTTGATTCTTGTGTAATTATTGGAAAAGACAAAACAAAGCAAGCGTTTCTATTCATATTTACAAGTATTTTTTA----------->>>>>>>>>>>>>>>>>>
native_Lib_pre_YDR064W	Context	native_Lib_pre_YDR064W	<<<<<<<<<<<<<<<<<<<GAGTGTTTAAATCATTTATTTCATTATTTTATATGTATATTTTGTATAACTAAAATTGATTTTTTAAACATCTCTTTATAAACGATAAGTTGCATTTTATTT----------->>>>>>>>>>>>>>>>>>
native_Lib_pre_YGL123W	Context	native_Lib_pre_YGL123W	<<<<<<<<<<<<<<<<<<<GCTTGTTGTCTACAAATTATAAAATAGTTTTTTATAATCAACCATTAAATAATTTTGTACACTTATAATAACACTTTATTTCTCGTTCCAATTATGCGATGC----------->>>>>>>>>>>>>>>>>>
native_Lib_pre_YJR123W	Context	native_Lib_pre_YJR123W	<<<<<<<<<<<<<<<<<<<AGAAGCTAAAAAAAGTGAAAGATTTTCAATATTACATATGTTTTTCTTATTATTACTTTTATCTTCTTTGTACACTCTATTGTTTAAATTTATAACATAATA----------->>>>>>>>>>>>>>>>>>
native_lib_suff_osz_YJR123W	Context	native_lib_suff_osz_YJR123W	<<<<<<<<<<<<<<<<<<<CATATGTTTTTCTTATTATTACTTTTATCTTCTTTGTACACTCTATTGTTTAAATTTATAACATAATACAATCTTATCTTTTGATGTAAAAAAAAATAGGAC----------->>>>>>>>>>>>>>>>>>
native_lib_suff_nag_YJR123W	Context	native_lib_suff_nag_YJR123W	<<<<<<<<<<<<<<<<<<<CTTATTATTACTTTTATCTTCTTTGTACACTCTATTGTTTAAATTTATAACATAATACAATCTTATCTTTTGATGTAAAAAAAAATAGGACTATCAATTTTT----------->>>>>>>>>>>>>>>>>>
native_Lib_pre_YDL184C	Context	native_Lib_pre_YDL184C	<<<<<<<<<<<<<<<<<<<GCGGATTATGAGTAAATAACTCTAATTTTGTTTTAAATTCTTTCAAGAGTATCGTAATGTCATTGATGAATTAACATGTTAGTTTCTATTCTACCTCATAAT----------->>>>>>>>>>>>>>>>>>
native_lib_suff_osz_YDL184C	Context	native_lib_suff_osz_YDL184C	<<<<<<<<<<<<<<<<<<<ACGGTGGGGTGTAAACCATTGCCTACTATTTATATAGTGCTTTATATATGTCTCACATAGTTTAATCAATTGTCCGTTTTTTTGAAAACAAAAGTTATTTAT----------->>>>>>>>>>>>>>>>>>
native_lib_suff_nag_YDL184C	Context	native_lib_suff_nag_YDL184C	<<<<<<<<<<<<<<<<<<<TCTAAATTGCATACTAATCTCACGGTGGGGTGTAAACCATTGCCTACTATTTATATAGTGCTTTATATATGTCTCACATAGTTTAATCAATTGTCCGTTTTT----------->>>>>>>>>>>>>>>>>>
native_Lib_pre_YPL143W	Context	native_Lib_pre_YPL143W	<<<<<<<<<<<<<<<<<<<ATTTGTTGATTGTATAAGTACTCTATTAAACATCGTTATTTTCTCTTTTATTACTATTAATATTATTATATTTTGAGAATAGAAAAGACTAATATATATATA----------->>>>>>>>>>>>>>>>>>
native_Lib_pre_YLR044C	Context	native_Lib_pre_YLR044C	<<<<<<<<<<<<<<<<<<<GCGATTTAATCTCTAATTATTAGTTAAAGTTTTATAAGCATTTTTATGTAACGAAAAATAAATTGGTTCATATTATTACTGCACTGTCACTTACCATGGAAA----------->>>>>>>>>>>>>>>>>>
native_Lib_pre_YNL241C	Context	native_Lib_pre_YNL241C	<<<<<<<<<<<<<<<<<<<AAATGCAAGCACATTCATTTATCGGCTAAGTCACTGAAATTTTTTTTTTCGAGTGATTTTATCTTGCAAGCTCACTCTCTTTGTTCTTTTCTCCTCTATAAT----------->>>>>>>>>>>>>>>>>>
native_lib_suff_osz_YNL241C	Context	native_lib_suff_osz_YNL241C	<<<<<<<<<<<<<<<<<<<CCACCAACTCCTCTCTACTTGCGTGTGTATTTGTTTGTATACATGTGTAAATATATATACATAAAAGAATGTCGTCTCATGTATTTTTTAACTTTTAGCCGC----------->>>>>>>>>>>>>>>>>>
native_lib_suff_nag_YNL241C	Context	native_lib_suff_nag_YNL241C	<<<<<<<<<<<<<<<<<<<CTATAATGGCATCTTCCCCCCACCAACTCCTCTCTACTTGCGTGTGTATTTGTTTGTATACATGTGTAAATATATATACATAAAAGAATGTCGTCTCATGTA----------->>>>>>>>>>>>>>>>>>
native_Lib_pre_YJL189W	Context	native_Lib_pre_YJL189W	<<<<<<<<<<<<<<<<<<<GCGAAGAACATATTTATGCTTCAAACTTTTTGTCATTTGTCTTCCATCCTTCCCTTATTCTCAATATATATGTAATACGTCGTATTTGATATATATATATAT----------->>>>>>>>>>>>>>>>>>
native_lib_suff_nag_YJL189W	Context	native_lib_suff_nag_YJL189W	<<<<<<<<<<<<<<<<<<<TTATTCTCAATATATATGTAATACGTCGTATTTGATATATATATATATATATATATAATATAATTTAACGGTTGTTATCTGCTACATCTGTAAAATAAAAAT----------->>>>>>>>>>>>>>>>>>
native_Lib_pre_YBR196C	Context	native_Lib_pre_YBR196C	<<<<<<<<<<<<<<<<<<<ACAAATCGCTCTTAAATATATACCTAAAGAACATTAAAGCTATATTATAAGCAAAGATACGTAAATTTTGCTTATATTATTATACACATATCATATTTCTAT----------->>>>>>>>>>>>>>>>>>
native_lib_suff_osz_YBR196C	Context	native_lib_suff_osz_YBR196C	<<<<<<<<<<<<<<<<<<<TATACACATATCATATTTCTATATTTTTAAGATTTGGTTATATAATGTACGTAATGCAAAGGAAATAAATTTTATACATTATTGAACAGCGTCCAAGTAACT----------->>>>>>>>>>>>>>>>>>
native_lib_suff_nag_YBR196C	Context	native_lib_suff_nag_YBR196C	<<<<<<<<<<<<<<<<<<<AGATACGTAAATTTTGCTTATATTATTATACACATATCATATTTCTATATTTTTAAGATTTGGTTATATAATGTACGTAATGCAAAGGAAATAAATTTTATA----------->>>>>>>>>>>>>>>>>>
native_Lib_pre_YBR181C	Context	native_Lib_pre_YBR181C	<<<<<<<<<<<<<<<<<<<GTATGTCTTGGACCTGCATAATTTTTATACTTTTTCCTTTTAGATATATGTACTTTTGGCTTAATTTAATATAATTAACTATAACTTCGATTTTATTCTTTG----------->>>>>>>>>>>>>>>>>>
native_Lib_pre_YKL180W	Context	native_Lib_pre_YKL180W	<<<<<<<<<<<<<<<<<<<ATAGAAGATGAAAAATAATGATAATATAATTCTCTGTTAATTTTAATCTTTTATCTATGTAATTTTATCTCCCCGTCATATCACATAACTCTAAAATAAGTT----------->>>>>>>>>>>>>>>>>>
native_lib_suff_osz_YKL180W	Context	native_lib_suff_osz_YKL180W	<<<<<<<<<<<<<<<<<<<TCTTTTATCTATGTAATTTTATCTCCCCGTCATATCACATAACTCTAAAATAAGTTTTTTATTAATATTATTATATTATATCGGATAATCCTACGTTCAAAG----------->>>>>>>>>>>>>>>>>>
native_lib_suff_nag_YKL180W	Context	native_lib_suff_nag_YKL180W	<<<<<<<<<<<<<<<<<<<AATTCTCTGTTAATTTTAATCTTTTATCTATGTAATTTTATCTCCCCGTCATATCACATAACTCTAAAATAAGTTTTTTATTAATATTATTATATTATATCG----------->>>>>>>>>>>>>>>>>>
native_Lib_pre_YML063W	Context	native_Lib_pre_YML063W	<<<<<<<<<<<<<<<<<<<ACAAAATAAATATAAATTATAAGATTTGACATGTACACAATTTATTAATATGTTTTCTCTTTATTATTAATATAATTAATTATTACTAAAAAAAAGAAGGTG----------->>>>>>>>>>>>>>>>>>
native_Lib_pre_YPR102C	Context	native_Lib_pre_YPR102C	<<<<<<<<<<<<<<<<<<<TTTAATTAGTTTGTGAAGAAATATAATACATTTATATACTCATATCTATGTTTTTTTTGTAACCAATTAATAAAATTATGAATTTTAAACCAAGATGAAACT----------->>>>>>>>>>>>>>>>>>
native_Lib_pre_YOR063W	Context	native_Lib_pre_YOR063W	<<<<<<<<<<<<<<<<<<<AGAAGTTTTGTTAGAAAATAAATCATTTTTTAATTGAGCATTCTTATTCCTATTTTATTTAAATAGTTTTATGTATTGTTAGCTACATACAACAGTTTAAAT----------->>>>>>>>>>>>>>>>>>
native_lib_suff_osz_YOR063W	Context	native_lib_suff_osz_YOR063W	<<<<<<<<<<<<<<<<<<<TTGAGCATTCTTATTCCTATTTTATTTAAATAGTTTTATGTATTGTTAGCTACATACAACAGTTTAAATCAAATTTTCTTTTTCCCAAGTCCAAAATGGAGG----------->>>>>>>>>>>>>>>>>>
native_lib_suff_nag_YOR063W	Context	native_lib_suff_nag_YOR063W	<<<<<<<<<<<<<<<<<<<AGCATTCTTATTCCTATTTTATTTAAATAGTTTTATGTATTGTTAGCTACATACAACAGTTTAAATCAAATTTTCTTTTTCCCAAGTCCAAAATGGAGGTTT----------->>>>>>>>>>>>>>>>>>
native_Lib_pre_YIL125W	Context	native_Lib_pre_YIL125W	<<<<<<<<<<<<<<<<<<<AGATGAATTCAAATATGAAAAACATGAAAATACAGCCATATAAACACGTAATATTTTTACCTTAATGTTTATGGACAGCCTTTTTACTTGAAGAATGATCTA----------->>>>>>>>>>>>>>>>>>
native_lib_suff_osz_YIL125W	Context	native_lib_suff_osz_YIL125W	<<<<<<<<<<<<<<<<<<<AAATTATTTAATTTAACGTTTTATTTATGTGAACCTTTTTTTATTAGTTGTATTTACTATTTATTCAAGAATCATTCTTTACTTTATATTGATATCGTTTTT----------->>>>>>>>>>>>>>>>>>
native_lib_suff_nag_YIL125W	Context	native_lib_suff_nag_YIL125W	<<<<<<<<<<<<<<<<<<<ATGGACAGCCTTTTTACTTGAAGAATGATCTAACAAATATTTTTTTTGATACATTCACATTTTTTTTTTGTTCATGATGTTAGCATCTGCTTAGTCTTTTTA----------->>>>>>>>>>>>>>>>>>
native_Lib_pre_YFR053C	Context	native_Lib_pre_YFR053C	<<<<<<<<<<<<<<<<<<<TGAAAAAAATGTAATGAAATATAAATGTGTTTTTCCCTCCCTTAATATTATTATTCTTATGAGTGATGCCCTTATGTTTTTTTTGCGGTCTAGTATATGTAA----------->>>>>>>>>>>>>>>>>>
native_lib_suff_nag_YFR053C	Context	native_lib_suff_nag_YFR053C	<<<<<<<<<<<<<<<<<<<GATGCCCTTATGTTTTTTTTGCGGTCTAGTATATGTAAATATAGACACACACATATATATATATTTATGTGTATAATCCTAGCTAATAAACATTTTTAGATT----------->>>>>>>>>>>>>>>>>>
native_Lib_pre_YKL006W	Context	native_Lib_pre_YKL006W	<<<<<<<<<<<<<<<<<<<AATATGTACATGATCTTTAATTCTGATATATTTCGTATGTAATTTTATCTTTAACTGGTGATTCTTTTAATAAATAAACTACAATATTATAACTATTGAAAG----------->>>>>>>>>>>>>>>>>>
native_lib_suff_osz_YKL006W	Context	native_lib_suff_osz_YKL006W	<<<<<<<<<<<<<<<<<<<ATATATTTCGTATGTAATTTTATCTTTAACTGGTGATTCTTTTAATAAATAAACTACAATATTATAACTATTGAAAGCCTCTGTTATTCACACATCTTTGGA----------->>>>>>>>>>>>>>>>>>
native_lib_suff_nag_YKL006W	Context	native_lib_suff_nag_YKL006W	<<<<<<<<<<<<<<<<<<<ATATTTCGTATGTAATTTTATCTTTAACTGGTGATTCTTTTAATAAATAAACTACAATATTATAACTATTGAAAGCCTCTGTTATTCACACATCTTTGGAAA----------->>>>>>>>>>>>>>>>>>
native_Lib_pre_YDR012W	Context	native_Lib_pre_YDR012W	<<<<<<<<<<<<<<<<<<<AATTTATAGTATAGATCTTTAACTTTAATTTAAATATCTTTGTTACTAGTCTTTAATCAAACCTTTTTGTTTTCTTTAAAGTCGAAACGTCAGATTTGCTCA----------->>>>>>>>>>>>>>>>>>
native_Lib_pre_YFL001W	Context	native_Lib_pre_YFL001W	<<<<<<<<<<<<<<<<<<<AATAATATATAAACCTGTATAATATAACCTTGAAGACTATATTTCTTTTCATCACGTGCTATAAAAATAATTATAATTTAAATTTTTTAATATAAATATATA----------->>>>>>>>>>>>>>>>>>
native_Lib_pre_YKR067W	Context	native_Lib_pre_YKR067W	<<<<<<<<<<<<<<<<<<<TCAAAAAATAGAAAAATAAAAAAAAAAGCATTTGACAATGTTTGTAAATAATATAATATGAAAGTAACTACTGAACAAAAACATTAAGGATAACATTTCTAC----------->>>>>>>>>>>>>>>>>>
native_lib_suff_osz_YKR067W	Context	native_lib_suff_osz_YKR067W	<<<<<<<<<<<<<<<<<<<CTGAACAAAAACATTAAGGATAACATTTCTACGTAGGAAAATAATGTATACCTAAATAACGACACCAATAATAACAAAAATCACGAAAAAAAAAAGCTTACA----------->>>>>>>>>>>>>>>>>>
native_lib_suff_nag_YKR067W	Context	native_lib_suff_nag_YKR067W	<<<<<<<<<<<<<<<<<<<AACAAAAACATTAAGGATAACATTTCTACGTAGGAAAATAATGTATACCTAAATAACGACACCAATAATAACAAAAATCACGAAAAAAAAAAGCTTACATGT----------->>>>>>>>>>>>>>>>>>
native_Lib_pre_YLR448W	Context	native_Lib_pre_YLR448W	<<<<<<<<<<<<<<<<<<<AATTGAACTGAAAAAATTATAAATGATTTAAAATAGAATTTCAAAACAAGGAGAATTGATAGAGAATGCGTTGATCTGAAAATACTGTTTGACAATAACGGA----------->>>>>>>>>>>>>>>>>>
native_lib_suff_osz_YLR448W	Context	native_lib_suff_osz_YLR448W	<<<<<<<<<<<<<<<<<<<GATCTGAAAATACTGTTTGACAATAACGGAAAGGTAAGTGGATATGTAATCTAAGTTTAATCCTCTTCTAATTCATTTTTCCTATCAACATTATCTGTGCTT----------->>>>>>>>>>>>>>>>>>
native_lib_suff_nag_YLR448W	Context	native_lib_suff_nag_YLR448W	<<<<<<<<<<<<<<<<<<<TCTGTGCTTTTCTATATCCTTCTTTTTGTATCTATAATTTTTTTTTTCTCTTACATAGCAAAATACAAAAAATCATAAATATTAATATCTAAGGGTTCAAGA----------->>>>>>>>>>>>>>>>>>
native_Lib_pre_YOL127W	Context	native_Lib_pre_YOL127W	<<<<<<<<<<<<<<<<<<<ATCTAATTGGTTTAATTAATAAATTTAATATTATTTTTAAATTTTTCTTTAAATATACAATAAATCTTTCATAACATGTTAAATTCATGATTAAGCGTAAAT----------->>>>>>>>>>>>>>>>>>
native_Lib_pre_YOL151W	Context	native_Lib_pre_YOL151W	<<<<<<<<<<<<<<<<<<<AACTTTAAATGAAAATAGATAATATTTATATATATTAACGTTATTACAATTATTTTTTATCATCTAGTACATCTCTGCGCATTTTTCTCTTCTATATACAGC----------->>>>>>>>>>>>>>>>>>
native_Lib_pre_YCL064C	Context	native_Lib_pre_YCL064C	<<<<<<<<<<<<<<<<<<<AAATCCAATAACTTTTTCGTTGAAGCATCAATTTGCCCTTGATAATTTTCATACATGTACTACATACATTTTACTCATATATCACTATTTTGCTAGTATTGA----------->>>>>>>>>>>>>>>>>>
native_Lib_pre_YDR111C	Context	native_Lib_pre_YDR111C	<<<<<<<<<<<<<<<<<<<GAAAAAAAAAAACTAATGATAATGGCTTTCTATTTGTTTTGCATCCATGGTGGGGGTGAAGTTTAAATTTGTAATAGTATACATGCATCATTCTTTACTAAG----------->>>>>>>>>>>>>>>>>>
native_lib_suff_osz_YDR111C	Context	native_lib_suff_osz_YDR111C	<<<<<<<<<<<<<<<<<<<AAGGAAAAGTATATATCTGCCTCTTGTAATATTGTTCAAGGAAATAAATTTTGGAGCATTCCTCTGCATCTATTGTTCAATTAAAAAAAAAAAAAAAAAAAA----------->>>>>>>>>>>>>>>>>>
native_lib_suff_nag_YDR111C	Context	native_lib_suff_nag_YDR111C	<<<<<<<<<<<<<<<<<<<TCAAGGAAATAAATTTTGGAGCATTCCTCTGCATCTATTGTTCAATTAAAAAAAAAAAAAAAAAAAAAAAAAAAAAAAAAAAGTAATTATTCATATAAAACC----------->>>>>>>>>>>>>>>>>>
native_Lib_pre_YGL030W	Context	native_Lib_pre_YGL030W	<<<<<<<<<<<<<<<<<<<ATAAGGTAAGTTCAAACGATTTGTTGGAAGACAATTGGTTTGATGTGTATTTTTCTATAATATATAAATCTTAGACTATTCATTAACCTTATTTTATTTACC----------->>>>>>>>>>>>>>>>>>
native_Lib_pre_YJL191W	Context	native_Lib_pre_YJL191W	<<<<<<<<<<<<<<<<<<<TTTCTTTTTTTTTTACTCTATTAACGCATGGAAATACGGCTTTACCTTCTCACATAAATATAGTTTGTTTAATTAATAAAGCCAATATAAACATTTGCATAT----------->>>>>>>>>>>>>>>>>>
native_lib_suff_osz_YJL191W	Context	native_lib_suff_osz_YJL191W	<<<<<<<<<<<<<<<<<<<TTAACGCATGGAAATACGGCTTTACCTTCTCACATAAATATAGTTTGTTTAATTAATAAAGCCAATATAAACATTTGCATATTCGACTTCGTGCATGCAGAA----------->>>>>>>>>>>>>>>>>>
native_lib_suff_nag_YJL191W	Context	native_lib_suff_nag_YJL191W	<<<<<<<<<<<<<<<<<<<AACGCATGGAAATACGGCTTTACCTTCTCACATAAATATAGTTTGTTTAATTAATAAAGCCAATATAAACATTTGCATATTCGACTTCGTGCATGCAGAAAT----------->>>>>>>>>>>>>>>>>>
native_Lib_pre_YLR441C	Context	native_Lib_pre_YLR441C	<<<<<<<<<<<<<<<<<<<GGAACCAATAATAAAATAGAAAGGAAAGGAACAGGAAAAAGGAGTGATGCATATCTTATTTTTTAAATCTTTCTTTTTCGATTTTAATTTTTTTAGTCTCTT----------->>>>>>>>>>>>>>>>>>
native_lib_suff_osz_YLR441C	Context	native_lib_suff_osz_YLR441C	<<<<<<<<<<<<<<<<<<<CTCGTCAAAAAGATAATTCTATAACTATACTACTGTATACAATATTTGTATAATTTTAAATCATTTTTAAGAACATATATAGCAACATGAACGATCTTCCTT----------->>>>>>>>>>>>>>>>>>
native_lib_suff_nag_YLR441C	Context	native_lib_suff_nag_YLR441C	<<<<<<<<<<<<<<<<<<<TTAATAACTCTCTATTCTATGATGTCATTAACCTCGTCAAAAAGATAATTCTATAACTATACTACTGTATACAATATTTGTATAATTTTAAATCATTTTTAA----------->>>>>>>>>>>>>>>>>>
native_Lib_pre_YNL071W	Context	native_Lib_pre_YNL071W	<<<<<<<<<<<<<<<<<<<GAGGTTAGAATGAAAATAAAATTCGCCAGTAAATGCGTATCTTGGAGAAAATATCAATTTGTTATTTTGTATATATAAAAAATTAAAAAAAAAAAAAAAAAA----------->>>>>>>>>>>>>>>>>>
native_lib_suff_osz_YNL071W	Context	native_lib_suff_osz_YNL071W	<<<<<<<<<<<<<<<<<<<ATATATAAAAAATTAAAAAAAAAAAAAAAAAAATACTCAAATACTCAAATACGTATACATTATACTGAAATACTTCGCTTGTCTTCGAATCTAAATCCTCTC----------->>>>>>>>>>>>>>>>>>
native_lib_suff_nag_YNL071W	Context	native_lib_suff_nag_YNL071W	<<<<<<<<<<<<<<<<<<<TATAAAAAATTAAAAAAAAAAAAAAAAAAATACTCAAATACTCAAATACGTATACATTATACTGAAATACTTCGCTTGTCTTCGAATCTAAATCCTCTCTCT----------->>>>>>>>>>>>>>>>>>
native_Lib_pre_YOR369C	Context	native_Lib_pre_YOR369C	<<<<<<<<<<<<<<<<<<<GGTGTGATGTTCATTAGTACTTTTTCTAGAGTTAGATCACATAATAATATATAGTTAAACTTTTATTTAATTGTAAGTTATATGTTATAAAATTACCAAATG----------->>>>>>>>>>>>>>>>>>
native_Lib_pre_YOL056W	Context	native_Lib_pre_YOL056W	<<<<<<<<<<<<<<<<<<<AATAGTTTTTAAAAATAAAAAATTAGCGCCATTTTTTTCATGGTTTCCTTTTATATTTCCTTCTTTCTTTATTGATAGAATAATGAGTAACGAAAAGCAGCT----------->>>>>>>>>>>>>>>>>>
native_lib_suff_osz_YOL056W	Context	native_lib_suff_osz_YOL056W	<<<<<<<<<<<<<<<<<<<AACGAAAAGCAGCTAAATAAACGTGTTTAAATTTCTATAAGAAGTTTTTATAGATTGTATAACAAAGAAACTTTTTTCTTATTATTATTTTTTTGTTTTTAT----------->>>>>>>>>>>>>>>>>>
native_lib_suff_nag_YOL056W	Context	native_lib_suff_nag_YOL056W	<<<<<<<<<<<<<<<<<<<TATAGATTGTATAACAAAGAAACTTTTTTCTTATTATTATTTTTTTGTTTTTATAATTCATTATATGTAGGTATATCTTTATCTATTGTGCATAAGCCATCT----------->>>>>>>>>>>>>>>>>>
native_Lib_pre_YPL090C	Context	native_Lib_pre_YPL090C	<<<<<<<<<<<<<<<<<<<AGTTAGAAAGCAGTAAAAGATAAATTCTTTTGTTCAAAAACTCCTTTCTTATTCTGTATTTTGTGTATTTTTAAGCTTAAAATCAAATAACTTTATTTTTTA----------->>>>>>>>>>>>>>>>>>
native_lib_suff_osz_YPL090C	Context	native_lib_suff_osz_YPL090C	<<<<<<<<<<<<<<<<<<<GTATTTTGTGTATTTTTAAGCTTAAAATCAAATAACTTTATTTTTTATATAATTAACAAAAAGAAAAATAATCATATGTATTGTAAACGAGAGTCGGAATGT----------->>>>>>>>>>>>>>>>>>
native_lib_suff_nag_YPL090C	Context	native_lib_suff_nag_YPL090C	<<<<<<<<<<<<<<<<<<<TGTATTTTGTGTATTTTTAAGCTTAAAATCAAATAACTTTATTTTTTATATAATTAACAAAAAGAAAAATAATCATATGTATTGTAAACGAGAGTCGGAATG----------->>>>>>>>>>>>>>>>>>
native_Lib_pre_YDL055C	Context	native_Lib_pre_YDL055C	<<<<<<<<<<<<<<<<<<<GTTAGGAAAACGAACTGTAATGAATATAATCTATATCACTCATCTGTTTTTGTTAATTTTATTTTAGCCAATATCATTATAAAAAGAGGAAAACATGCACAG----------->>>>>>>>>>>>>>>>>>
native_lib_suff_osz_YDL055C	Context	native_lib_suff_osz_YDL055C	<<<<<<<<<<<<<<<<<<<TTATTTTAGCCAATATCATTATAAAAAGAGGAAAACATGCACAGAAAAAGCACTGCTTACTGTTATGTCTTAGTTTGTAATTGAAAATGAAAAATAAAAAAA----------->>>>>>>>>>>>>>>>>>
native_lib_suff_nag_YDL055C	Context	native_lib_suff_nag_YDL055C	<<<<<<<<<<<<<<<<<<<TTGAAAATGAAAAATAAAAAAAAAAAAGAAAATAAAGAAAAAAAGGTTGATCCTTATGTAACTTTTTATTTACGTAGAAGTTAATAAATATTATCTCATTGT----------->>>>>>>>>>>>>>>>>>
native_Lib_pre_YFL034C_A	Context	native_Lib_pre_YFL034C_A	<<<<<<<<<<<<<<<<<<<ATAGACACTCACATGTATATTAATTTATAAAATGCTATTCATATCATAATTCACCACCCTTAATATATCCTTTTGTCCCTCTTTTGATTTACATATTTTATT----------->>>>>>>>>>>>>>>>>>
native_Lib_pre_YLL045C	Context	native_Lib_pre_YLL045C	<<<<<<<<<<<<<<<<<<<ATTCATATATAGAATTTCGAACATCGTAATATAATTATATTTTGTATACTTACTTAATTCCCGTTTTCTTTTGTATGAATTTTTGAAAAATAATAGAGCAAC----------->>>>>>>>>>>>>>>>>>
native_Lib_pre_YGR085C	Context	native_Lib_pre_YGR085C	<<<<<<<<<<<<<<<<<<<TTTGGTCTCGGTATAGTCAGTGACAACATCAACTACTTAATATATAAGAACAAATAAAATATCCCAAAAATATCATATATCCTCATCACATTTGCAAGTCTA----------->>>>>>>>>>>>>>>>>>
native_Lib_pre_YGR192C	Context	native_Lib_pre_YGR192C	<<<<<<<<<<<<<<<<<<<GTGAATTTACTTTAAATCTTGCATTTAAATAAATTTTCTTTTTATAGCTTTATGACTTAGTTTCAATTTATATACTATTTTAATGACATTTTCGATTCATTG----------->>>>>>>>>>>>>>>>>>
native_lib_suff_osz_YGR192C	Context	native_lib_suff_osz_YGR192C	<<<<<<<<<<<<<<<<<<<ATTTAAATAAATTTTCTTTTTATAGCTTTATGACTTAGTTTCAATTTATATACTATTTTAATGACATTTTCGATTCATTGATTGAAAGCTTTGTGTTTTTTC----------->>>>>>>>>>>>>>>>>>
native_Lib_pre_YLR340W	Context	native_Lib_pre_YLR340W	<<<<<<<<<<<<<<<<<<<GAAGTGCAACATGAATTATTAAGTTAATTTCATATATACTATTTTATAATTAAATAACATTAATCCTCATTGATTCATTTTATTCATGATAATGTACTGTCC----------->>>>>>>>>>>>>>>>>>
native_Lib_pre_YBR031W	Context	native_Lib_pre_YBR031W	<<<<<<<<<<<<<<<<<<<ACTTATTAGTACATTAAAAATATTCTTTTATTTTTTATATACATACATAAGCCTTTAATACCTTTAAAGCGGTAACGACTGCCTCTTGAACTTAAAATTATT----------->>>>>>>>>>>>>>>>>>
native_Lib_pre_YNL178W	Context	native_Lib_pre_YNL178W	<<<<<<<<<<<<<<<<<<<AGATTTAATTATTAAATACATAAATAAACTATAAGTACAATAATTTCTTCTATTCTAGTGCACTTAATTGTTGCGGTTTCTTGCATATTGCCGTGTTTAGTC----------->>>>>>>>>>>>>>>>>>
native_Lib_pre_YBR018C	Context	native_Lib_pre_YBR018C	<<<<<<<<<<<<<<<<<<<AAAGAAAGTGGAATATTCATTCATATCATATTTTTTCTATTAACTGCCTGGTTTCTTTTAAATTTTTTATTGGTTGTCGACTTGAACGGAGTGACAATATAT----------->>>>>>>>>>>>>>>>>>
native_lib_suff_osz_YBR018C	Context	native_lib_suff_osz_YBR018C	<<<<<<<<<<<<<<<<<<<ATATATATATATTTAATAATGACATCATTATCTGTAAATCTGATTCTTAATGCTATTCTAGTTATGTAAGAGTGGTCCTTTCCATAAAAAAAAAAAAAAAGA----------->>>>>>>>>>>>>>>>>>
native_Lib_pre_YHL033C	Context	native_Lib_pre_YHL033C	<<<<<<<<<<<<<<<<<<<ATTGAAAATGAGAAATTTTGCATAAAAAATTTATTTTTTAATAATAATATTAATTTTCAAACGTTTTAATATAATAATGACCTTAAATAACCTTTTAAGGTG----------->>>>>>>>>>>>>>>>>>
native_lib_suff_osz_YHL033C	Context	native_lib_suff_osz_YHL033C	<<<<<<<<<<<<<<<<<<<GCAATCTTGAAGCCAGCGTCCAGTTAGTCTGATATGGCGTGTTTAACGATGTTTGAAACTCCACGATCATTGGTCGAGTCAAGAATAAATGTAATGTCATTT----------->>>>>>>>>>>>>>>>>>
native_lib_suff_nag_YHL033C	Context	native_lib_suff_nag_YHL033C	<<<<<<<<<<<<<<<<<<<AAGAAGTTCAAATTCATATTCTCACTTGCGCTACCCGTGCAGCTGGCAATCTTGAAGCCAGCGTCCAGTTAGTCTGATATGGCGTGTTTAACGATGTTTGAA----------->>>>>>>>>>>>>>>>>>
native_Lib_pre_YHR174W	Context	native_Lib_pre_YHR174W	<<<<<<<<<<<<<<<<<<<AAGTGCTTTTAACTAAGAATTATTAGTCTTTTCTGCTTATTTTTTCATCATAGTTTAGAACACTTTATATTAACGAATAGTTTATGAATCTATTTAGGTTTA----------->>>>>>>>>>>>>>>>>>
native_lib_suff_osz_YHR174W	Context	native_lib_suff_osz_YHR174W	<<<<<<<<<<<<<<<<<<<TGCTTATTTTTTCATCATAGTTTAGAACACTTTATATTAACGAATAGTTTATGAATCTATTTAGGTTTAAAAATTGATACAGTTTTATAAGTTACTTTTTCA----------->>>>>>>>>>>>>>>>>>
native_lib_suff_nag_YHR174W	Context	native_lib_suff_nag_YHR174W	<<<<<<<<<<<<<<<<<<<CTTATTTTTTCATCATAGTTTAGAACACTTTATATTAACGAATAGTTTATGAATCTATTTAGGTTTAAAAATTGATACAGTTTTATAAGTTACTTTTTCAAA----------->>>>>>>>>>>>>>>>>>
native_Lib_pre_YDL081C	Context	native_Lib_pre_YDL081C	<<<<<<<<<<<<<<<<<<<AAGTGCCGCACTGTTTAGAAGAAATTGCATATTCTAACATTTAAAATTTTTTATAATTTTTCTATATAGTCGCTTTTAATACAATAAGACAGTACTTTCTTT----------->>>>>>>>>>>>>>>>>>
native_lib_suff_osz_YDL081C	Context	native_lib_suff_osz_YDL081C	<<<<<<<<<<<<<<<<<<<TTGCATATTCTAACATTTAAAATTTTTTATAATTTTTCTATATAGTCGCTTTTAATACAATAAGACAGTACTTTCTTTTTGTTCAATACCATCTTTCGCATC----------->>>>>>>>>>>>>>>>>>
native_Lib_pre_YKL060C	Context	native_Lib_pre_YKL060C	<<<<<<<<<<<<<<<<<<<AGTTAATTCAAATTAATTGATATAGTTTTTTAATGAGTATTGAATCTGTTTAGAAATAATGGAATATTATTTTTATTTATTTATTTATATTATTGGTCGGCT----------->>>>>>>>>>>>>>>>>>
native_Lib_pre_YDL191W	Context	native_Lib_pre_YDL191W	<<<<<<<<<<<<<<<<<<<TTGGAAGTTCAATTATATACTATCATTATCTATAGTTCCAACTTTTCTACGTTTTTCTAGCACCTTTTAAATAATTGTTAAATTAAAACATTTTCATCGAAA----------->>>>>>>>>>>>>>>>>>
native_Lib_pre_YML073C	Context	native_Lib_pre_YML073C	<<<<<<<<<<<<<<<<<<<ATATAATTATTTTAACGAACTTCTATAATAATATATATGCAGGTAAAATTATAATTTAACTACAGTTTCATAAGTGCATTTGTATTGAGCATTGGTTTTTTA----------->>>>>>>>>>>>>>>>>>
native_Lib_pre_YNR012W	Context	native_Lib_pre_YNR012W	<<<<<<<<<<<<<<<<<<<GAGAATAATTAGAGGCAATATAAAGTAAAATTAAATAATAGTGCACGTATACATACTATATTAGTAACCTTTCATTCTCTCTATGGATAATCTTAAAATCCC----------->>>>>>>>>>>>>>>>>>
native_Lib_pre_YPL198W	Context	native_Lib_pre_YPL198W	<<<<<<<<<<<<<<<<<<<CATTATTCCGTGTGGCAATAATCTCAATGTATAATAAATAATATTTCTCTTCATATATATGACCGGACTCGTAATAGAATAATTGACTGGAACAATAGCGCA----------->>>>>>>>>>>>>>>>>>
stop_codon_synth_no_ins	Insert150_131	stop_codon_synth_no_ins	<<<<<<<<<<<<<<<<<<<CCCTCCTCCCACATCCGCTCCCGAAAAGGAAGGAGTACAACCAGTCGTCCCTATATAACTGTCTAGAAATAAAGAGTATCATCTTTCAAATTTTTCTTTTTT----------->>>>>>>>>>>>>>>>>>
stop_codon_synth_one_ins	Insert150_131	stop_codon_synth_one_ins	<<<<<<<<<<<<<<<<<<<+++CCCTCCTCCCACATCCGCTCCCGAAAAGGAAGGAGTACAACCAGTCGTCCCTATATAACTGTCTAGAAATAAAGAGTATCATCTTTCAAATTTTTCTTT----------->>>>>>>>>>>>>>>>>>
stop_codon_synth_two_ins	Insert150_131	stop_codon_synth_two_ins	<<<<<<<<<<<<<<<<<<<++++++CCCTCCTCCCACATCCGCTCCCGAAAAGGAAGGAGTACAACCAGTCGTCCCTATATAACTGTCTAGAAATAAAGAGTATCATCTTTCAAATTTTTC----------->>>>>>>>>>>>>>>>>>
stop_codon_synth_three_ins	Insert150_131	stop_codon_synth_three_ins	<<<<<<<<<<<<<<<<<<<+++++++++CCCTCCTCCCACATCCGCTCCCGAAAAGGAAGGAGTACAACCAGTCGTCCCTATATAACTGTCTAGAAATAAAGAGTATCATCTTTCAAATTT----------->>>>>>>>>>>>>>>>>>
stop_codon_synth_four_ins	Insert150_131	stop_codon_synth_four_ins	<<<<<<<<<<<<<<<<<<<++++++++++++CCCTCCTCCCACATCCGCTCCCGAAAAGGAAGGAGTACAACCAGTCGTCCCTATATAACTGTCTAGAAATAAAGAGTATCATCTTTCAAA----------->>>>>>>>>>>>>>>>>>
stop_codon_YGR232W_no_ins	Insert150_131	stop_codon_YGR232W_no_ins	<<<<<<<<<<<<<<<<<<<AGATTTCAAAACTACATATTACAGAACTTTACATATCAATATTATTCTCAAAAAGCAACTCACAAGCGTAGTAGATCCCGCTGTAACCTCCATCAGCTGGTA----------->>>>>>>>>>>>>>>>>>
stop_codon_YGR232W_one_ins	Insert150_131	stop_codon_YGR232W_one_ins	<<<<<<<<<<<<<<<<<<<+++AGATTTCAAAACTACATATTACAGAACTTTACATATCAATATTATTCTCAAAAAGCAACTCACAAGCGTAGTAGATCCCGCTGTAACCTCCATCAGCTG----------->>>>>>>>>>>>>>>>>>
stop_codon_YGR232W_two_ins	Insert150_131	stop_codon_YGR232W_two_ins	<<<<<<<<<<<<<<<<<<<++++++AGATTTCAAAACTACATATTACAGAACTTTACATATCAATATTATTCTCAAAAAGCAACTCACAAGCGTAGTAGATCCCGCTGTAACCTCCATCAG----------->>>>>>>>>>>>>>>>>>
stop_codon_YGR232W_three_ins	Insert150_131	stop_codon_YGR232W_three_ins	<<<<<<<<<<<<<<<<<<<+++++++++AGATTTCAAAACTACATATTACAGAACTTTACATATCAATATTATTCTCAAAAAGCAACTCACAAGCGTAGTAGATCCCGCTGTAACCTCCAT----------->>>>>>>>>>>>>>>>>>
stop_codon_YGR232W_four_ins	Insert150_131	stop_codon_YGR232W_four_ins	<<<<<<<<<<<<<<<<<<<++++++++++++AGATTTCAAAACTACATATTACAGAACTTTACATATCAATATTATTCTCAAAAAGCAACTCACAAGCGTAGTAGATCCCGCTGTAACCTC----------->>>>>>>>>>>>>>>>>>
stop_codon_YPR040W_no_ins	Insert150_131	stop_codon_YPR040W_no_ins	<<<<<<<<<<<<<<<<<<<CAATCAAATATACAAAACAATACGTACAAATACATACACGTCACATATACATAAGCTCCGGATACATCATACAAGAAATGATCTTAAAATCATGCTCTTACC----------->>>>>>>>>>>>>>>>>>
stop_codon_YPR040W_one_ins	Insert150_131	stop_codon_YPR040W_one_ins	<<<<<<<<<<<<<<<<<<<+++CAATCAAATATACAAAACAATACGTACAAATACATACACGTCACATATACATAAGCTCCGGATACATCATACAAGAAATGATCTTAAAATCATGCTCTT----------->>>>>>>>>>>>>>>>>>
stop_codon_YPR040W_two_ins	Insert150_131	stop_codon_YPR040W_two_ins	<<<<<<<<<<<<<<<<<<<++++++CAATCAAATATACAAAACAATACGTACAAATACATACACGTCACATATACATAAGCTCCGGATACATCATACAAGAAATGATCTTAAAATCATGCT----------->>>>>>>>>>>>>>>>>>
stop_codon_YPR040W_three_ins	Insert150_131	stop_codon_YPR040W_three_ins	<<<<<<<<<<<<<<<<<<<+++++++++CAATCAAATATACAAAACAATACGTACAAATACATACACGTCACATATACATAAGCTCCGGATACATCATACAAGAAATGATCTTAAAATCAT----------->>>>>>>>>>>>>>>>>>
stop_codon_YPR040W_four_ins	Insert150_131	stop_codon_YPR040W_four_ins	<<<<<<<<<<<<<<<<<<<++++++++++++CAATCAAATATACAAAACAATACGTACAAATACATACACGTCACATATACATAAGCTCCGGATACATCATACAAGAAATGATCTTAAAAT----------->>>>>>>>>>>>>>>>>>
stop_codon_YPL122C_no_ins	Insert150_131	stop_codon_YPL122C_no_ins	<<<<<<<<<<<<<<<<<<<GTATATATACATATATATGCCCCTACATATCAATGCATTCAACGTAACAATTGCGCTAACACACGCGTCTTTCTTGCGCAGTAATTGTTTTCCTTTTTCATT----------->>>>>>>>>>>>>>>>>>
stop_codon_YPL122C_one_ins	Insert150_131	stop_codon_YPL122C_one_ins	<<<<<<<<<<<<<<<<<<<+++GTATATATACATATATATGCCCCTACATATCAATGCATTCAACGTAACAATTGCGCTAACACACGCGTCTTTCTTGCGCAGTAATTGTTTTCCTTTTTC----------->>>>>>>>>>>>>>>>>>
stop_codon_YPL122C_two_ins	Insert150_131	stop_codon_YPL122C_two_ins	<<<<<<<<<<<<<<<<<<<++++++GTATATATACATATATATGCCCCTACATATCAATGCATTCAACGTAACAATTGCGCTAACACACGCGTCTTTCTTGCGCAGTAATTGTTTTCCTTT----------->>>>>>>>>>>>>>>>>>
stop_codon_YPL122C_three_ins	Insert150_131	stop_codon_YPL122C_three_ins	<<<<<<<<<<<<<<<<<<<+++++++++GTATATATACATATATATGCCCCTACATATCAATGCATTCAACGTAACAATTGCGCTAACACACGCGTCTTTCTTGCGCAGTAATTGTTTTCC----------->>>>>>>>>>>>>>>>>>
stop_codon_YPL122C_four_ins	Insert150_131	stop_codon_YPL122C_four_ins	<<<<<<<<<<<<<<<<<<<++++++++++++GTATATATACATATATATGCCCCTACATATCAATGCATTCAACGTAACAATTGCGCTAACACACGCGTCTTTCTTGCGCAGTAATTGTTT----------->>>>>>>>>>>>>>>>>>
stop_codon_YPR162C_no_ins	Insert150_131	stop_codon_YPR162C_no_ins	<<<<<<<<<<<<<<<<<<<ATCTTGGGAACAATATACAGACATTTTATTGGCGGTAGCAACTCTGATATTCCACTGTTCAGCTTTCCTAATAAGTAAGTTCAAGATTATGTGGTCATCGCG----------->>>>>>>>>>>>>>>>>>
stop_codon_YPR162C_one_ins	Insert150_131	stop_codon_YPR162C_one_ins	<<<<<<<<<<<<<<<<<<<+++ATCTTGGGAACAATATACAGACATTTTATTGGCGGTAGCAACTCTGATATTCCACTGTTCAGCTTTCCTAATAAGTAAGTTCAAGATTATGTGGTCATC----------->>>>>>>>>>>>>>>>>>
stop_codon_YPR162C_two_ins	Insert150_131	stop_codon_YPR162C_two_ins	<<<<<<<<<<<<<<<<<<<++++++ATCTTGGGAACAATATACAGACATTTTATTGGCGGTAGCAACTCTGATATTCCACTGTTCAGCTTTCCTAATAAGTAAGTTCAAGATTATGTGGTC----------->>>>>>>>>>>>>>>>>>
stop_codon_YPR162C_three_ins	Insert150_131	stop_codon_YPR162C_three_ins	<<<<<<<<<<<<<<<<<<<+++++++++ATCTTGGGAACAATATACAGACATTTTATTGGCGGTAGCAACTCTGATATTCCACTGTTCAGCTTTCCTAATAAGTAAGTTCAAGATTATGTG----------->>>>>>>>>>>>>>>>>>
stop_codon_YPR162C_four_ins	Insert150_131	stop_codon_YPR162C_four_ins	<<<<<<<<<<<<<<<<<<<++++++++++++ATCTTGGGAACAATATACAGACATTTTATTGGCGGTAGCAACTCTGATATTCCACTGTTCAGCTTTCCTAATAAGTAAGTTCAAGATTAT----------->>>>>>>>>>>>>>>>>>
