# Supplementary material for: Systematic Dissection of the Sequence Determinants of Gene 3’ End Mediated Expression Control
Source: PLoS Genet. 2015 Apr 15;11(4):e1005147. doi: 10.1371/journal.pgen.1005147 (PMC4398552; doi:10.1371/journal.pgen.1005147)
Supplement: S2 Table — Short element sequences used for creation of synthetic and mutated sequences. (XLSX) [file pgen.1005147.s018.xlsx]

## Sheet: AgilUTR3_elements
Name	Type	SubType	Strength	Orientation	Sequence
His3Rv80	Promoter	His3Rv80	Strong	minus	GCTCATTTTTTAGTATATTCTTCGAAGAAATCACATTACTTTATATAATGTATAATTCATTATGTGATAATGCCAATCGC
His3Rv50	Promotert	His3Rv50	Strong	minus	TCACATTACTTTATATAATGTATAATTCATTATGTGATAATGCCAATCGC
His3Rv43	Promotert	His3Rv43	Strong	minus	ATTACTTTATATAATGTATAATTCATTATGTGATAATGCCAAT
GuoMCB96Terminator	Terminator	GuoMCB96Terminator	Strong	plus	TATATAACTGTCTAGAAATAAAGAGTATCATCTTTCAAA
polyA8	Boundary	polyA8	Strong	plus	AAAAAAAA
polyA10	Boundary	polyA10	Strong	plus	AAAAAAAAAA
polyA11	Boundary	polyA11	Strong	plus	AAAAAAAAAAA
polyA12	Boundary	polyA12	Strong	plus	AAAAAAAAAAAA
polyA15	Boundary	polyA15	Strong	plus	AAAAAAAAAAAAAAA
TRIPLET_MUTATIONS	MUTATION	MUTATION	Strong	plus	NNN
GAL4_S_p	TF	GAL4	Strong	plus	CGGAAGACTCTCCTCCG
GAL4_S_m	TF	GAL4	Strong	minus	CGGAGGAGAGTCTTCCG
GAL4_W_p	TF	GAL4	Weak	plus	CGCGCCGCACTGCTCCG
GAL4_W_m	TF	GAL4	Weak	minus	CGGAGCAGTGCGGCGCG
GCN4_S_p	TF	GCN4	Strong	plus	ATGACTCAT
GCN4_S_m	TF	GCN4	Strong	minus	ATGAGTCAT
GCN4_W_p	TF	GCN4	Weak	plus	ATGACTCGT
GCN4_W_m	TF	GCN4	Weak	minus	ACGAGTCAT
Met31_2_S_p	TF	MET31	Strong	plus	AAACTGTGGCGC
Met31_2_S_m	TF	MET31	Strong	minus	GCGCCACAGTTT
EE_opt	termination	EE_opt	Strong	plus	TATATA
PE_opt	termination	PE_opt	Strong	plus	AATAAA
Cleave_opt_pad	termination	Cleave_opt_pad	Strong	plus	CTTTCAAAT
EE_opt_pad	termination	EE_opt_pad	Strong	plus	CTATATAA
PE_opt_pad	termination	PE_opt_pad	Strong	plus	AAATAAAG
Cleave_opt	termination	Cleave_opt	Strong	plus	TTTCAAA
EE_YGR062C_pad	termination	EE_YGR062C_pad	Strong	plus	ATATGTAA
PE_YGR062C_pad	termination	PE_YGR062C_pad	Strong	plus	AAATAAAC
EE_YDR286C_pad	termination	EE_YDR286C_pad	Strong	plus	GTATATAC
PE_YDR286C_pad	termination	PE_YDR286C_pad	Strong	plus	CAAAAAAC
EE_YJL095W_pad	termination	EE_YJL095W_pad	Strong	plus	ATACGTAA
PE_YJL095W_pad	termination	PE_YJL095W_pad	Strong	plus	CAATAAAC
EE_YLR044C_pad	termination	EE_YLR044C_pad	Strong	plus	TTATGTAA
PE_YLR044C_pad	termination	PE_YLR044C_pad	Strong	plus	AAATAAAT
EE_YGR062C	termination	EE_YGR062C	Strong	plus	TATGTA
PE_YGR062C	termination	PE_YGR062C	Strong	plus	AATAAA
EE_YDR286C	termination	EE_YDR286C	Strong	plus	TATATA
PE_YDR286C	termination	PE_YDR286C	Strong	plus	AAAAAA
EE_YJL095W	termination	EE_YJL095W	Strong	plus	TACGTA
PE_YJL095W	termination	PE_YJL095W	Strong	plus	AATAAA
EE_YLR044C	termination	EE_YLR044C	Strong	plus	TATGTA
PE_YLR044C	termination	PE_YLR044C	Strong	plus	AATAAA
Hogan_BFR1_1_1_S_p	RBP	Hogan_BFR1_1_1_S_p	Strong	plus	TGAAAATTTTC
Hogan_BFR1_2_1_S_p	RBP	Hogan_BFR1_2_1_S_p	Strong	plus	TACGAAATA
Hogan_BFR1_3_1_S_p	RBP	Hogan_BFR1_3_1_S_p	Strong	plus	TTAGATTTA
Hogan_BFR1_4_1_S_p	RBP	Hogan_BFR1_4_1_S_p	Strong	plus	TATATA
Hogan_BFR1_5_1_S_p	RBP	Hogan_BFR1_5_1_S_p	Strong	plus	GCGATGAGCT
Hogan_GBP2_1_1_S_p	RBP	Hogan_GBP2_1_1_S_p	Strong	plus	TGAAAATTTTTCA
Hogan_GBP2_2_1_S_p	RBP	Hogan_GBP2_2_1_S_p	Strong	plus	GCGATGAGAT
Hogan_GBP2_3_1_S_p	RBP	Hogan_GBP2_3_1_S_p	Strong	plus	TCATTATCTT
Hogan_KHD1_1_1_S_p	RBP	Hogan_KHD1_1_1_S_p	Strong	plus	ATGCATTTT
Hogan_KHD1_2_1_S_p	RBP	Hogan_KHD1_2_1_S_p	Strong	plus	TTCTTCAAT
Hogan_KHD1_3_1_S_p	RBP	Hogan_KHD1_3_1_S_p	Strong	plus	TCTTATACA
Hogan_KHD1_4_1_S_p	RBP	Hogan_KHD1_4_1_S_p	Strong	plus	TTTTTTTTCT
Hogan_KHD1_5_1_S_p	RBP	Hogan_KHD1_5_1_S_p	Strong	plus	AAACACAT
Hogan_KHD1_6_1_S_p	RBP	Hogan_KHD1_6_1_S_p	Strong	plus	TTTTCTTT
Hogan_NAB2_1_1_S_p	RBP	Hogan_NAB2_1_1_S_p	Strong	plus	TAAAACGAA
Hogan_NAB2_2_1_S_p	RBP	Hogan_NAB2_2_1_S_p	Strong	plus	TCTGAAAGC
Hogan_NAB2_3_1_S_p	RBP	Hogan_NAB2_3_1_S_p	Strong	plus	TGAAAAAA
Hogan_NAB3_1_1_S_p	RBP	Hogan_NAB3_1_1_S_p	Strong	plus	TTTCTTGT
Hogan_NOP56_1_1_S_p	RBP	Hogan_NOP56_1_1_S_p	Strong	plus	TTTTCTTTT
Hogan_NRD1_1_1_S_p	RBP	Hogan_NRD1_1_1_S_p	Strong	plus	TTCTTGTT
Hogan_NSR1_1_1_S_p	RBP	Hogan_NSR1_1_1_S_p	Strong	plus	GGGTAACGGA
Hogan_NSR1_2_1_S_p	RBP	Hogan_NSR1_2_1_S_p	Strong	plus	ACGGTAACT
Hogan_NSR1_3_1_S_p	RBP	Hogan_NSR1_3_1_S_p	Strong	plus	TTTATATA
Hogan_NSR1_4_1_S_p	RBP	Hogan_NSR1_4_1_S_p	Strong	plus	ATATGTATATA
Hogan_PAB1_1_1_S_p	RBP	Hogan_PAB1_1_1_S_p	Strong	plus	ATATATAT
Hogan_PAB1_2_1_S_p	RBP	Hogan_PAB1_2_1_S_p	Strong	plus	TATATATATATATAT
Hogan_PIN4_1_1_S_p	RBP	Hogan_PIN4_1_1_S_p	Strong	plus	TTTAATGA
Hogan_PUB1_1_1_S_p	RBP	Hogan_PUB1_1_1_S_p	Strong	plus	TTTTTTTCT
Hogan_PUB1_2_1_S_p	RBP	Hogan_PUB1_2_1_S_p	Strong	plus	TTTTTTCT
Hogan_PUB1_3_1_S_p	RBP	Hogan_PUB1_3_1_S_p	Strong	plus	CCTCTATCT
Hogan_PUB1_4_1_S_p	RBP	Hogan_PUB1_4_1_S_p	Strong	plus	TTTCGTACT
Hogan_PUB1_5_1_S_p	RBP	Hogan_PUB1_5_1_S_p	Strong	plus	TTCCCCCTT
Hogan_PUF1_1_1_S_p	RBP	Hogan_PUF1_1_1_S_p	Strong	plus	TAATAATTAAT
Hogan_PUF1_2_1_S_p	RBP	Hogan_PUF1_2_1_S_p	Strong	plus	ATCCACTTC
Hogan_PUF2_1_1_S_p	RBP	Hogan_PUF2_1_1_S_p	Strong	plus	TAATAATA
Hogan_PUF2_2_1_S_p	RBP	Hogan_PUF2_2_1_S_p	Strong	plus	TTAATACAA
Hogan_PUF3_1_1_S_p	RBP	Hogan_PUF3_1_1_S_p	Strong	plus	CATGTATATATAAA
Hogan_PUF3_2_1_S_p	RBP	Hogan_PUF3_2_1_S_p	Strong	plus	TTGTATATA
Hogan_PUF3_3_1_S_p	RBP	Hogan_PUF3_3_1_S_p	Strong	plus	TATATA
Hogan_PUF4_1_1_S_p	RBP	Hogan_PUF4_1_1_S_p	Strong	plus	TGTAAACTA
Hogan_PUF4_2_1_S_p	RBP	Hogan_PUF4_2_1_S_p	Strong	plus	TTTGTATAATA
Hogan_PUF4_3_1_S_p	RBP	Hogan_PUF4_3_1_S_p	Strong	plus	TGAAAAATTTT
Hogan_PUF4_4_1_S_p	RBP	Hogan_PUF4_4_1_S_p	Strong	plus	GCGATGAGATG
Hogan_PUF5_1_1_S_p	RBP	Hogan_PUF5_1_1_S_p	Strong	plus	TTTGTAATAT
Hogan_PUF5_2_1_S_p	RBP	Hogan_PUF5_2_1_S_p	Strong	plus	TTTGTATCT
Hogan_PUF5_3_1_S_p	RBP	Hogan_PUF5_3_1_S_p	Strong	plus	TGTACTATA
Hogan_PUF5_4_1_S_p	RBP	Hogan_PUF5_4_1_S_p	Strong	plus	AGTACCAAA
Hogan_SCP160_1_1_S_p	RBP	Hogan_SCP160_1_1_S_p	Strong	plus	TGAAAAATTTT
Hogan_SCP160_2_1_S_p	RBP	Hogan_SCP160_2_1_S_p	Strong	plus	TTTTATCTA
Hogan_SCP160_3_1_S_p	RBP	Hogan_SCP160_3_1_S_p	Strong	plus	GCGATGAGCT
Hogan_SSD1_1_1_S_p	RBP	Hogan_SSD1_1_1_S_p	Strong	plus	ATTCATTCCTT
Hogan_SSD1_2_1_S_p	RBP	Hogan_SSD1_2_1_S_p	Strong	plus	TTAATCCTT
Hogan_VTS1_1_1_S_p	RBP	Hogan_VTS1_1_1_S_p	Strong	plus	TTACGGGGG
Hogan_VTS1_2_1_S_p	RBP	Hogan_VTS1_2_1_S_p	Strong	plus	TTTCGAGG
Hogan_YLL032C_1_1_S_p	RBP	Hogan_YLL032C_1_1_S_p	Strong	plus	AATACCT
Hogan_YPL184C_1_1_S_p	RBP	Hogan_YPL184C_1_1_S_p	Strong	plus	CTTCTCTCA
Hogan_YPL184C_2_1_S_p	RBP	Hogan_YPL184C_2_1_S_p	Strong	plus	TTCTTTT
Hogan_YPL184C_3_1_S_p	RBP	Hogan_YPL184C_3_1_S_p	Strong	plus	CTTTTATCT
Hogan_YPL184C_4_1_S_p	RBP	Hogan_YPL184C_4_1_S_p	Strong	plus	TTTAACTCG
Hogan_YPL184C_5_1_S_p	RBP	Hogan_YPL184C_5_1_S_p	Strong	plus	ATCTCCTAG
Jsn1_1_S_p	RBP	Jsn1_1_S_p	Strong	plus	TGTA
Nab2_1_S_p	RBP	Nab2_1_S_p	Strong	plus	AAAAAG
Nab4_a_1_S_p	RBP	Nab4_a_1_S_p	Strong	plus	TATATAA
Nab4_b_1_S_p	RBP	Nab4_b_1_S_p	Strong	plus	ACATACA
Pub1_1_S_p	RBP	Pub1_1_S_p	Strong	plus	GCCCTTTTTCCTCGCT
Puf3_a_1_S_p	RBP	Puf3_a_1_S_p	Strong	plus	CTTGTATATATAAG
Puf3_b_1_S_p	RBP	Puf3_b_1_S_p	Strong	plus	CCTGTAAATATGTG
Puf4_1_S_p	RBP	Puf4_1_S_p	Strong	plus	TGTATATTA
Puf5_1_S_p	RBP	Puf5_1_S_p	Strong	plus	AGTTGTGTGT
Vts1_a_1_S_p	RBP	Vts1_a_1_S_p	Strong	plus	GCTGG
Vts1_b_1_S_p	RBP	Vts1_b_1_S_p	Strong	plus	CCGG
MockedRBPElem1_S_p	RBP	MockedRBPElem1_S_p	Strong	plus	ATCTTTTAT
MockedRBPElem2_S_p	RBP	MockedRBPElem2_S_p	Strong	plus	AATCGTCCT
MockedRBPElem3_S_p	RBP	MockedRBPElem3_S_p	Strong	plus	TCAATACAT
MockedRBPElem4_S_p	RBP	MockedRBPElem4_S_p	Strong	plus	TCGATAACA
MockedRBPElem5_S_p	RBP	MockedRBPElem5_S_p	Strong	plus	TTTATCTTT
MockedRBPElem6_S_p	RBP	MockedRBPElem6_S_p	Strong	plus	GGTAAAGTT
MockedRBPElem7_S_p	RBP	MockedRBPElem7_S_p	Strong	plus	AGCGTCAGA
MockedRBPElem8_S_p	RBP	MockedRBPElem8_S_p	Strong	plus	TAAGACATT
MockedRBPElem9_S_p	RBP	MockedRBPElem9_S_p	Strong	plus	ATAGCTGTA
MockedRBPElem10_S_p	RBP	MockedRBPElem10_S_p	Strong	plus	TTCTTAATA
Hogan_BFR1_1_1_S_m	RBP	Hogan_BFR1_1_1_S_m	Strong	minus	GAAAATTTTCA
Hogan_BFR1_2_1_S_m	RBP	Hogan_BFR1_2_1_S_m	Strong	minus	TATTTCGTA
Hogan_BFR1_3_1_S_m	RBP	Hogan_BFR1_3_1_S_m	Strong	minus	TAAATCTAA
Hogan_BFR1_4_1_S_m	RBP	Hogan_BFR1_4_1_S_m	Strong	minus	TATATA
Hogan_BFR1_5_1_S_m	RBP	Hogan_BFR1_5_1_S_m	Strong	minus	AGCTCATCGC
Hogan_GBP2_1_1_S_m	RBP	Hogan_GBP2_1_1_S_m	Strong	minus	TGAAAAATTTTCA
Hogan_GBP2_2_1_S_m	RBP	Hogan_GBP2_2_1_S_m	Strong	minus	ATCTCATCGC
Hogan_GBP2_3_1_S_m	RBP	Hogan_GBP2_3_1_S_m	Strong	minus	AAGATAATGA
Hogan_KHD1_1_1_S_m	RBP	Hogan_KHD1_1_1_S_m	Strong	minus	AAAATGCAT
Hogan_KHD1_2_1_S_m	RBP	Hogan_KHD1_2_1_S_m	Strong	minus	ATTGAAGAA
Hogan_KHD1_3_1_S_m	RBP	Hogan_KHD1_3_1_S_m	Strong	minus	TGTATAAGA
Hogan_KHD1_4_1_S_m	RBP	Hogan_KHD1_4_1_S_m	Strong	minus	AGAAAAAAAA
Hogan_KHD1_5_1_S_m	RBP	Hogan_KHD1_5_1_S_m	Strong	minus	ATGTGTTT
Hogan_KHD1_6_1_S_m	RBP	Hogan_KHD1_6_1_S_m	Strong	minus	AAAGAAAA
Hogan_NAB2_1_1_S_m	RBP	Hogan_NAB2_1_1_S_m	Strong	minus	TTCGTTTTA
Hogan_NAB2_2_1_S_m	RBP	Hogan_NAB2_2_1_S_m	Strong	minus	GCTTTCAGA
Hogan_NAB2_3_1_S_m	RBP	Hogan_NAB2_3_1_S_m	Strong	minus	TTTTTTCA
Hogan_NAB3_1_1_S_m	RBP	Hogan_NAB3_1_1_S_m	Strong	minus	ACAAGAAA
Hogan_NOP56_1_1_S_m	RBP	Hogan_NOP56_1_1_S_m	Strong	minus	AAAAGAAAA
Hogan_NRD1_1_1_S_m	RBP	Hogan_NRD1_1_1_S_m	Strong	minus	AACAAGAA
Hogan_NSR1_1_1_S_m	RBP	Hogan_NSR1_1_1_S_m	Strong	minus	TCCGTTACCC
Hogan_NSR1_2_1_S_m	RBP	Hogan_NSR1_2_1_S_m	Strong	minus	AGTTACCGT
Hogan_NSR1_3_1_S_m	RBP	Hogan_NSR1_3_1_S_m	Strong	minus	TATATAAA
Hogan_NSR1_4_1_S_m	RBP	Hogan_NSR1_4_1_S_m	Strong	minus	TATATACATAT
Hogan_PAB1_1_1_S_m	RBP	Hogan_PAB1_1_1_S_m	Strong	minus	ATATATAT
Hogan_PAB1_2_1_S_m	RBP	Hogan_PAB1_2_1_S_m	Strong	minus	ATATATATATATATA
Hogan_PIN4_1_1_S_m	RBP	Hogan_PIN4_1_1_S_m	Strong	minus	TCATTAAA
Hogan_PUB1_1_1_S_m	RBP	Hogan_PUB1_1_1_S_m	Strong	minus	AGAAAAAAA
Hogan_PUB1_2_1_S_m	RBP	Hogan_PUB1_2_1_S_m	Strong	minus	AGAAAAAA
Hogan_PUB1_3_1_S_m	RBP	Hogan_PUB1_3_1_S_m	Strong	minus	AGATAGAGG
Hogan_PUB1_4_1_S_m	RBP	Hogan_PUB1_4_1_S_m	Strong	minus	AGTACGAAA
Hogan_PUB1_5_1_S_m	RBP	Hogan_PUB1_5_1_S_m	Strong	minus	AAGGGGGAA
Hogan_PUF1_1_1_S_m	RBP	Hogan_PUF1_1_1_S_m	Strong	minus	ATTAATTATTA
Hogan_PUF1_2_1_S_m	RBP	Hogan_PUF1_2_1_S_m	Strong	minus	GAAGTGGAT
Hogan_PUF2_1_1_S_m	RBP	Hogan_PUF2_1_1_S_m	Strong	minus	TATTATTA
Hogan_PUF2_2_1_S_m	RBP	Hogan_PUF2_2_1_S_m	Strong	minus	TTGTATTAA
Hogan_PUF3_1_1_S_m	RBP	Hogan_PUF3_1_1_S_m	Strong	minus	TTTATATATACATG
Hogan_PUF3_2_1_S_m	RBP	Hogan_PUF3_2_1_S_m	Strong	minus	TATATACAA
Hogan_PUF3_3_1_S_m	RBP	Hogan_PUF3_3_1_S_m	Strong	minus	TATATA
Hogan_PUF4_1_1_S_m	RBP	Hogan_PUF4_1_1_S_m	Strong	minus	TAGTTTACA
Hogan_PUF4_2_1_S_m	RBP	Hogan_PUF4_2_1_S_m	Strong	minus	TATTATACAAA
Hogan_PUF4_3_1_S_m	RBP	Hogan_PUF4_3_1_S_m	Strong	minus	AAAATTTTTCA
Hogan_PUF4_4_1_S_m	RBP	Hogan_PUF4_4_1_S_m	Strong	minus	CATCTCATCGC
Hogan_PUF5_1_1_S_m	RBP	Hogan_PUF5_1_1_S_m	Strong	minus	ATATTACAAA
Hogan_PUF5_2_1_S_m	RBP	Hogan_PUF5_2_1_S_m	Strong	minus	AGATACAAA
Hogan_PUF5_3_1_S_m	RBP	Hogan_PUF5_3_1_S_m	Strong	minus	TATAGTACA
Hogan_PUF5_4_1_S_m	RBP	Hogan_PUF5_4_1_S_m	Strong	minus	TTTGGTACT
Hogan_SCP160_1_1_S_m	RBP	Hogan_SCP160_1_1_S_m	Strong	minus	AAAATTTTTCA
Hogan_SCP160_2_1_S_m	RBP	Hogan_SCP160_2_1_S_m	Strong	minus	TAGATAAAA
Hogan_SCP160_3_1_S_m	RBP	Hogan_SCP160_3_1_S_m	Strong	minus	AGCTCATCGC
Hogan_SSD1_1_1_S_m	RBP	Hogan_SSD1_1_1_S_m	Strong	minus	AAGGAATGAAT
Hogan_SSD1_2_1_S_m	RBP	Hogan_SSD1_2_1_S_m	Strong	minus	AAGGATTAA
Hogan_VTS1_1_1_S_m	RBP	Hogan_VTS1_1_1_S_m	Strong	minus	CCCCCGTAA
Hogan_VTS1_2_1_S_m	RBP	Hogan_VTS1_2_1_S_m	Strong	minus	CCTCGAAA
Hogan_YLL032C_1_1_S_m	RBP	Hogan_YLL032C_1_1_S_m	Strong	minus	AGGTATT
Hogan_YPL184C_1_1_S_m	RBP	Hogan_YPL184C_1_1_S_m	Strong	minus	TGAGAGAAG
Hogan_YPL184C_2_1_S_m	RBP	Hogan_YPL184C_2_1_S_m	Strong	minus	AAAAGAA
Hogan_YPL184C_3_1_S_m	RBP	Hogan_YPL184C_3_1_S_m	Strong	minus	AGATAAAAG
Hogan_YPL184C_4_1_S_m	RBP	Hogan_YPL184C_4_1_S_m	Strong	minus	CGAGTTAAA
Hogan_YPL184C_5_1_S_m	RBP	Hogan_YPL184C_5_1_S_m	Strong	minus	CTAGGAGAT
Jsn1_1_S_m	RBP	Jsn1_1_S_m	Strong	minus	TACA
Nab2_1_S_m	RBP	Nab2_1_S_m	Strong	minus	CTTTTT
Nab4_a_1_S_m	RBP	Nab4_a_1_S_m	Strong	minus	TTATATA
Nab4_b_1_S_m	RBP	Nab4_b_1_S_m	Strong	minus	TGTATGT
Pub1_1_S_m	RBP	Pub1_1_S_m	Strong	minus	AGCGAGGAAAAAGGGC
Puf3_a_1_S_m	RBP	Puf3_a_1_S_m	Strong	minus	CTTATATATACAAG
Puf3_b_1_S_m	RBP	Puf3_b_1_S_m	Strong	minus	CACATATTTACAGG
Puf4_1_S_m	RBP	Puf4_1_S_m	Strong	minus	TAATATACA
Puf5_1_S_m	RBP	Puf5_1_S_m	Strong	minus	ACACACAACT
Vts1_a_1_S_m	RBP	Vts1_a_1_S_m	Strong	minus	CCAGC
Vts1_b_1_S_m	RBP	Vts1_b_1_S_m	Strong	minus	CCGG
MockedRBPElem1_S_m	RBP	MockedRBPElem1_S_m	Strong	minus	ATAAAAGAT
MockedRBPElem2_S_m	RBP	MockedRBPElem2_S_m	Strong	minus	AGGACGATT
MockedRBPElem3_S_m	RBP	MockedRBPElem3_S_m	Strong	minus	ATGTATTGA
MockedRBPElem4_S_m	RBP	MockedRBPElem4_S_m	Strong	minus	TGTTATCGA
MockedRBPElem5_S_m	RBP	MockedRBPElem5_S_m	Strong	minus	AAAGATAAA
MockedRBPElem6_S_m	RBP	MockedRBPElem6_S_m	Strong	minus	AACTTTACC
MockedRBPElem7_S_m	RBP	MockedRBPElem7_S_m	Strong	minus	TCTGACGCT
MockedRBPElem8_S_m	RBP	MockedRBPElem8_S_m	Strong	minus	AATGTCTTA
MockedRBPElem9_S_m	RBP	MockedRBPElem9_S_m	Strong	minus	TACAGCTAT
MockedRBPElem10_S_m	RBP	MockedRBPElem10_S_m	Strong	minus	TATTAAGAA
Stop_Codon_1_p_1c	Stop_Codon	Stop_Codon_1_p_1c	Strong	plus	TAG
Stop_Codon_2_p_1c	Stop_Codon	Stop_Codon_2_p_1c	Strong	plus	TAA
Stop_Codon_3_p_1c	Stop_Codon	Stop_Codon_3_p_1c	Strong	plus	TGA
Stop_Codon_r1_p_1c	Stop_Codon	Stop_Codon_r1_p_1c	Strong	plus	GTT
Stop_Codon_r2_p_1c	Stop_Codon	Stop_Codon_r2_p_1c	Strong	plus	AAG
Stop_Codon_1_p_2c	Stop_Codon	Stop_Codon_1_p_2c	Strong	plus	TAGTAG
Stop_Codon_2_p_2c	Stop_Codon	Stop_Codon_2_p_2c	Strong	plus	TAATAA
Stop_Codon_3_p_2c	Stop_Codon	Stop_Codon_3_p_2c	Strong	plus	TGATGA
Stop_Codon_r1_p_2c	Stop_Codon	Stop_Codon_r1_p_2c	Strong	plus	GTTGTT
Stop_Codon_r2_p_2c	Stop_Codon	Stop_Codon_r2_p_2c	Strong	plus	AAGAAG
Stop_Codon_1_p_3c	Stop_Codon	Stop_Codon_1_p_3c	Strong	plus	TAGTAGTAG
Stop_Codon_2_p_3c	Stop_Codon	Stop_Codon_2_p_3c	Strong	plus	TAATAATAA
Stop_Codon_3_p_3c	Stop_Codon	Stop_Codon_3_p_3c	Strong	plus	TGATGATGA
Stop_Codon_r1_p_3c	Stop_Codon	Stop_Codon_r1_p_3c	Strong	plus	GTTGTTGTT
Stop_Codon_r2_p_3c	Stop_Codon	Stop_Codon_r2_p_3c	Strong	plus	AAGAAGAAG
Stop_Codon_1_p_4c	Stop_Codon	Stop_Codon_1_p_4c	Strong	plus	TAGTAGTAGTAG
Stop_Codon_2_p_4c	Stop_Codon	Stop_Codon_2_p_4c	Strong	plus	TAATAATAATAA
Stop_Codon_3_p_4c	Stop_Codon	Stop_Codon_3_p_4c	Strong	plus	TGATGATGATGA
Stop_Codon_r1_p_4c	Stop_Codon	Stop_Codon_r1_p_4c	Strong	plus	GTTGTTGTTGTT
Stop_Codon_r2_p_4c	Stop_Codon	Stop_Codon_r2_p_4c	Strong	plus	AAGAAGAAGAAG
