# Supplementary material for: Systematic Dissection of the Sequence Determinants of Gene 3’ End Mediated Expression Control
Source: PLoS Genet. 2015 Apr 15;11(4):e1005147. doi: 10.1371/journal.pgen.1005147 (PMC4398552; doi:10.1371/journal.pgen.1005147)
Supplement: S4 Table — Sequences used for validation in arrayed format measurements. (XLSX) [file pgen.1005147.s020.xlsx]

## Sheet: Sheet1
short library sequences
gene Yname	gene name	wt seq	mutated sequence
YDR057W	YOS9	TACAACCAGGTGCCGTAAGAACAAGGAGGAGTATAAACTTTTAATTTTTTTTTTTCACGTTTTGCCTTTTATATACCGATTAAATATTTATATTTCTGACTTTTTCTTTACCGACACCAACCTCCTGCTGTGGCGATCCTAGGGCCGGTT	TACAACCAGGTGCCGTAAGAACAAGGAGGAGTATAAACTTTTAATTTTTTTTTTTCACGTTTTGCCTTTTA GGCGTAAGGG AAATATTTATATTTCTGACTTTTTCTTTACCGACACCAACAACGTAACGAAGCGATCCTAGGGCCGGTT
YBR066C	NRG2	TACAACCAGGTGCCGTAAGTGTGAGTGAGCTCAGCCAAAAACATTTAAATATTCAAATAACGTACAAATAAAAGACTGATAAATAGTAATAAAACTAAGCGGGTTAGTAATACTCACCAAGTGGCGCATAGGGCGATCCTAGGGCCGGTT	TACAACCAGGTGCCGTAAGTGTGAGTGAGCTCAGCCAAAAACATTTAAATATTCAAATAACGTACAAATAAAAGACTGATA GCGGAGCGGG AAACTAAGCGGGTTAGTAATACTCACCAAGAAGACGTGTACGCGATCCTAGGGCCGGTT
YAL041W	CDC24	TACAACCAGGTGCCGTAAGTAAATAAAACTAGTATACAGCAAATACTAAATAATTCAAGAAAAAAACATTAGATAGAGAGGGGCAGATGTTCAAGCTATACCCATTATATTGATCCACACTAGTGAATATTCGCGATCCTAGGGCCGGTT	TACAACCAGGTGCCGTAAGTAAATAAAACTAGTATACAGCA GTCGTCCGCA AATTCAAGAAAAAAACATTAGATAGAGAGGGGCAGATGTTCAAGCTATACCCATTATATTGATCCACACTGCTGGGTAGCCGCGATCCTAGGGCCGGTT
YDR119W	VBA4	TACAACCAGGTGCCGTAAGGAACCGGTAGATGAAAATGTATACTTTAAATAATACAAATACTTTTTTTCTTTTTTCTTAAACCCGATAATACTTTTGTCGCTTAGATAAAGATGCAGGGAACTTCACGCTGCGCGATCCTAGGGCCGGTT	TACAACCAGGTGCCGTAAGGAACCGGTAGATGAAAATGTAT CGACAGCTCT ATACAAATACTTTTTTTCTTTTTTCTTAAACCCGATAATACTTTTGTCGCTTAGATAAAGATGCAGGGAAACGGGCCTACCGCGATCCTAGGGCCGGTT
YFL047W	RGD2	TACAACCAGGTGCCGTAAGGACTAGGCGATATAGATTTGTATATAATTTTATATAAAAGGAAATATGTACATCATTTTCTTTCACTGTAGGCAGCTGTTTCAAGTTCTTTTTTTATTGGAGCTGTAGCCTGTGCGATCCTAGGGCCGGTT	TACAACCAGGTGCCGTAAGGACTAGGCGATATAGATTTGTA CGGGCACCAT TATAAAAGGAAATATGTACATCATTTTCTTTCACTGTAGGCAGCTGTTTCAAGTTCTTTTTTTATTGGAGAAGACCATTAAGCGATCCTAGGGCCGGTT
YAL043C	PTA1	TACAACCAGGTGCCGTAAGTCACAACCATTACATACATCATATATACGCATGTGTAGGGTCTTCCTTCAACTTGCAAATCAATGTTTTATCTATCATTCTGTGCTATAGGGACCTCGCAATACCGCTCAGTGGCGATCCTAGGGCCGGTT	TACAACCAGGTGCCGTAAGTCACAACCATTACATACATCAT CGCGCGAGCC GTGTAGGGTCTTCCTTCAACTTGCAAATCAATGTTTTATCTATCATTCTGTGCTATAGGGACCTCGCAATGAAGCCCTTACGCGATCCTAGGGCCGGTT
YLR272C	YCS4	TACAACCAGGTGCCGTAAGTCGAACTGACGTTTACCCGTTTCTTCCGTTTTATATTATATGTTATTATATAAATAAAAGCTGTTCATTTCTTTCTTCTTGAAATATGACTTTACCTATCTCGCTCGTGTACTGCGATCCTAGGGCCGGTT	TACAACCAGGTGCCGTAAGTCGAACTGACGTTTACCCGTTTCTTCCGTTTTATATTATATGTTA CCGACACGC TAAAAGCTGTTCATTTCTTTCTTCTTGAAATATGACTTTACCTATCTCGAAACGCACTAGCGATCCTAGGGCCGGTT
YDL207W	GLE1	TACAACCAGGTGCCGTAAGAAAATTCTGAACTTATATATGCACATTATGCTAATACACTTTATAATGACTTTATTTTAAACGTCGCCATTTTTAGTTTTATTTTCGGCTCGATATCAAGGGTCGGTGTCCGCGCGATCCTAGGGCCGGTT	TACAACCAGGTGCCGTAAGAAAATTCTGAACTTATATATGCACATTATGCT GGACTGTCCC ATAATGACTTTATTTTAAACGTCGCCATTTTTAGTTTTATTTTCGGCTCGATATCAAGGGATTAGATTAGGGCGATCCTAGGGCCGGTT
long seqs
gene Yname	gene name	wt seq	seq length	mutated sequence
YDR119W-A	COX26	GTTTGATAAGAAAAAAAAATTTGCTAAAAATGAGTGTAACACTACCAACATGGCGAGTTTAGTTTGATACTAGGCGCTATACATTATTATTTATATGCCCAGAGGTTACAACAGTGGCTACAATGCAAAAAATATACTGGCTTATATTTTTCATTTGAGATCTGGTTCCTCAAATATATATATATATTTATTTATTTTTTACACATACATACTGCCCTCCTGATTACTTTAAACATCTATATTACAAAAGAGAAGCATTCTTTTCCGTCCATTATACCGTTCTCGGGCGGAT	292	GTTTGATAAGAAAAAAAAATTTGCTAAAAATGAGTGTAACACTACCAACATGGCGAGTTTAGTTTGATACTAGGCGCTATACATTATTATTTATATGCCCAGAGGTTACAACAGTGGCTACAATGCAAAAAATATACTGGCTTATATTTTTCATTTGAGATCTGGTTCCTCAAA CCCTAGACGGCT TTTATTTATTTTTTACACATACATACTGCCCTCCTGATTACTTTAAACATCTATATTACAAAAGAGAAGCATTCTTTTCCGTCCATTATACCGTTCTCGGGCGGAT
YDR172W	SUP35	ATTTCTTGCAAACATAAGTAAATGCAAACACAATAATACCGATCATAAAGCATTTTCTTCTATATTAAAAAACAAGGTTTAATAAAGCTGTTATATATATATATATATATATAGACGTATAATTAGTTTAGTTCTTTTTGTACCATATACCATAAACAAGGTAAACTTCACCTCTCAATATATCTAGAATTTCATAAAAATATCTAGCAAGGTTTCAACTCCTT	224	ATTTCTTGCAAACATAAGTAAATGCAAACACAATAATACCGATCATAAAGCATTTTCTTCTATATTAAAAAACAAGGTTTAATAAAGCTGTT CCGAGCTATCGGGAGAGACGGCCATCCAG ATTAGTTTAGTTCTTTTTGTACCATATACCATAAACAAGGTAAACTTCACCTCTCAATATATCTAGAATTTCATAAAAATATCTAGCAAGGTTTCAACTCCTT
YDR476C	YDR476C	AGTCCGAGGCCTTTTTTCATTTTGTCTCCCTATCCGACTGGAAAAGTTCTAGCGAAAAGTGCAGCAGACGCTGCAGCAACAGGAACAATTTCCGAATGACCCACCTGCGGTGGTGTGGCACACGCATTCTGCATGTCTCAATAACCTCTAGAATTATCTATATACTTTTTAGTAAACACAACTTAAAACCCTTTTGTCTTTTCCAACATATTTTGCATATAATTTTTGTAAAGGTTTTTTTCTTCTCTTGA	251	AGTCCGAGGCCTTTTTTCATTTTGTCTCCCTATCCGACTGGAAAAGTTCTAGCGAAAAGTGCAGCAGACGCTGCAGCAACAGGAACAATTTCCGAATGACCCACCTGCGGTGGTGTGGCACACGCATTCTGCATGTCTCAATAACCTCTAGAAT GGAGACAGCGT TTTTTAGTAAACACAACTTAAAACCCTTTTGTCTTTTCCAACATATTTTGCATATAATTTTTGTAAAGGTTTTTTTCTTCTCTTGA
YER161C	SPT2	AAGGAATATTGATATATGTTTTGATATATGGACGTGAAATGACTAATGAAGTCGTAGAGAGTTTGGGAACTGTTTCGAGGCACTGTTTCACTTCTTACATTCATTTTCATACCCTTTGTAATTGCGTTTTCCATTTATCCAGTTTGCCTGTCCGATTTTCAAACGTACAGTGATGATATGCATCAGTTGGGTTAGAACATTTATATTGTGTATCGCCCATAATTCTATAAACTTTACTATGTAAAAATAAAAATGAACCTTCACTATTCTTTCAAGACGGACTGAAAATTTAAAGACTTGGTTGTTGCAGTTGATCGATT	320	AAGGAATATTGATATATGTTTTGATATATGGACGTGAAATGACTAATGAAGTCGTAGAGAGTTTGGGAACTGTTTCGAGGCACTGTTTCACTTCTTACATTCATTTTCATACCCTTTGTAATTGCGTTTTCCATTTATCCAGTTTGCCTGTCCGATTTTCAAACGTACAGTGATGATATGCATCAGTTGGGTTAGAACATTTATATTGTGTATCGCCCATAATTCTATAAACTT GTTAGCAACTGGG TAAAAATGAACCTTCACTATTCTTTCAAGACGGACTGAAAATTTAAAGACTTGGTTGTTGCAGTTGATCGATT
YGL037C	PNC1	AAGAGCTGAATAATACTTCTTCAACCTGATGAACTAGGGTGGCTTGCAAATGCACAAATCTATATAACAATATCTATATATATGTATGTACACCGAATTCCGACATATGGAGAAGGAATAATAAAATATTAACTAACGTCTTTACGCCTCTCTTTATTCTTTTTTGGGTAAATTGCTTAAACTATTTGGC	190	AAGAGCTGAATAATACTTCTTCAACCTGATGAACTAGGGTGGCTTGCAAATGCACAAATCTATATAACAA CGGTACGGCTGGGCACCCGT CACCGAATTCCGACATATGGAGAAGGAATAATAAAATATTAACTAACGTCTTTACGCCTCTCTTTATTCTTTTTTGGGTAAATTGCTTAAACTATTTGGC
YGL081W	YGL081W	ATATAATTTTATAACCCAGTTCTATATTGCTGGGTGGTATTATAGCTTCATGGCTAGTCAAATAAGTGGAGTTTTTTGCTCTGGACGTGGCCTGTAAAGTTCTCTTTTGCGACGGCCCCCCGCTTTAACCGAGGCGAAATGACAAGTGCTTTCTGGCAAAGAAGGAATAGCCACTACAACCTGCGGTCTCCACCTTTCTCCACCGATAATCTATTTAAACACTCACTTGCCAATCAGCAAACGTCAATACATCTACATATATACGTATAGATTTTATTGCACTGTGATCAAAAAGAATGTCTCAACCGGTTCAACGCGCTGCAGCACGCTCATTCCT	337	ATATAATTTTATAACCCAGTTCTATATTGCTGGGTGGTATTATAGCTTCATGGCTAGTCAAATAAGTGGAGTTTTTTGCTCTGGACGTGGCCTGTAAAGTTCTCTTTTGCGACGGCCCCCCGCTTTAACCGAGGCGAAATGACAAGTGCTTTCTGGCAAAGAAGGAATAGCCACTACAACCTGCGGTCTCCACCTTTCTCCACCGATAATCTATTTAAACACTCACTTGCCAATCAGCAAACGTCAATACATC GTGCCTGTACACGCCT GATTTTATTGCACTGTGATCAAAAAGAATGTCTCAACCGGTTCAACGCGCTGCAGCACGCTCATTCCT
YHL015W	RPS20	GCTGGTTCTAACTGGAAATAATTTCCATTAGATTCCTCTTTTTCTCGTCCATTAACCAAAATATATTATTGAATTCAGCGGTTCCTTTTTTCTCATTTTCGCATATAGCTGCACTATTAGAATCAGCCCACTCTAGGTAAACACAGTTCCTCGATATACCTCTGTCTTACTATCAGTGGTTAAACCTTATGCAAATATAATATATATATATATATATATATATATATCTCATACTTTTGTTGATTCTTGTGTAATTATTGGAAAAGACAAAACAAAGCAAGCGTTTCTATTCATATTTACAAGTATTTTTTATGACAAACTATTTCTTAATTTTCCCACCG	341	GCTGGTTCTAACTGGAAATAATTTCCATTAGATTCCTCTTTTTCTCGTCCATTAACCAAAATATATTATTGAATTCAGCGGTTCCTTTTTTCTCATTTTCGCATATAGCTGCACTATTAGAATCAGCCCACTCTAGGTAAACACAGTTCCTCGATATACCTCTGTCTTACTATCAGTGGTTAAACCTTATGCAAA ACCTCCTACCCGGCGAGGGGCGTCGATCGGCC CTCATACTTTTGTTGATTCTTGTGTAATTATTGGAAAAGACAAAACAAAGCAAGCGTTTCTATTCATATTTACAAGTATTTTTTATGACAAACTATTTCTTAATTTTCCCACCG
YJL171C	TOH1	GATTTAAGTCATTGTATGGTCATATTATCATCATCATTTAAATTTTGATTTGACACTTGATTTGACACTTCTTTTTTTTTTTATTTATGTTTTGTTTAACTGACGGTGTTTTTTTTTTTACGTTATACTGATACATATATAGACGTGATTTATTTAAATAAAAAGTTCTATGAAAAAAAAAAAAAATTAAAAAAAAAAAATTAAAAAAAAAAAATCTTTGA	221	GATTTAAGTCATTGTATGGTCATATTATCATCATCATTTAAATTTTGATTTGACACTTGATTTGACACTTCTTTTTTTTTTTATTTATGTTTTGTTTAACTGACGGTGTTTTTTTTTTTACGTTATACTGA GCTGGGGCCG GACGTGATTTATTTAAATAAAAAGTTCTATGAAAAAAAAAAAAAATTAAAAAAAAAAAATTAAAAAAAAAAAATCTTTGA
YNR014W	YNR014W	TTATCCATTCGTCCATCCATCTGTCTATCGTCACACAGCATTTCCCATCCCTCCTCTATACATACATACATATACAGTTCTGCGTGGTCTACGCAGCCATGTATATATATATTTCCGTCGTTTTATATATTCATTACTAAAATCGACAATGCATTTTTTGCCGCTTTCCATTTCCTCTACTTTGCTCATCACTTCGCTCGAAGAAAAAATGAAAACC	217	TTATCCATTCGTCCATCCATCTGTCTATCGTCACACAGCATTTCCCATCCCTCCTCTATACATACATACATATACAGTTCTGCGTGGTCTACGCAGCCATG GTACCGAGGCGAATGCCTCACCAGGGCT TTCATTACTAAAATCGACAATGCATTTTTTGCCGCTTTCCATTTCCTCTACTTTGCTCATCACTTCGCTCGAAGAAAAAATGAAAACC
